# Supplementary material for: Multiple Small RNAs Interact to Co-regulate Ethanol Tolerance in Zymomonas mobilis
Source: Front Bioeng Biotechnol. 2020 Mar 4;8:155. doi: 10.3389/fbioe.2020.00155 (PMC7064620; doi:10.3389/fbioe.2020.00155)
Supplement: Supplementary file 1 [file Table_1.XLSX]

## Sheet: Table of Content
Table	Description
Supplementary Table S1	Strains and plasmids used in this study
Supplementary Table S2	Primers used in this study
Supplementary Table S3	Transcripts significantly dependent on Zms4 and Zms6. For each gene, the table indicates gene annotation, the average normalized count value over all time points compared (baseMean), the log base 2 value of the fold change in expression between 5h and 4h or 12h and 4h (log2FoldChange), and the p-value adjusted for multiple testing by the Benjamini-Hochberg method (padj). Genes only affected by Zm…
Supplementary Table S4	Transcripts co-immunoprecipitated with Zms4 and Zms6. For each gene, the table indicates gene annotation, the average normalized count value in the strains compared (baseMean), the log base 2 value of the fold change in expression between different strains (log2FoldChange), and the p-value adjusted for multiple testing by the Benjamini-Hochberg method (padj).
Supplementary Table S5	Proteins co-immunoprecipitated with Zms4 and Zms6. For each protein detected in the proteomics experiment, the table indicates the protein ID, protein name, protein annotation, normalized spectrum counts from the duplicates of the 2MS2 control and 2MS2-Zms4/Zms6, the log base 2 value of the fold change in expression between diferent strains on the normalized counts (log2FoldChange), and p-value f…

## Sheet: Table S1
Strain ID	Description	Reference
CML388	Zymomonas mobilis8b	Franden et al., 2013
CML775	Z. mobilis 8b Δzms4::SpeR	this study
CML1919	Z. mobilis 8b Δzms6::SpeR	this study
CML1477	Z. mobilis 8b Δhfq::SpeR	Cho et al., 2017
CML1748	Z. mobilis 8bwith pEZ-Empty	this study
CML1581	Zms4 overexpression strain constructed with pEZ-Empty	this study
CML1582	Zms6 overexpression strain constructed with pEZ-Empty	this study
CML780	2MS2 tagged Zms4 expression strain constructed with pBBR1MCS	this study
CML781	2MS2 tagged Zms6 expression strain constructed with pBBR1MCS	this study
CML782	2MS2 expression strain constructed with pBBR1MCS	this study
8b pEZ-Dual-1993UTR	CML388 with pEZ-Dual-1993UTR plasmid	this study
8b pEZ-Dual-1754UTR	CML388 with pEZ-Dual-1754UTR	this study
8b pEZ-Dual-1934UTR	CML388 with pEZ-Dual-1934UTR	this study
8b pEZ-Dual-1993UTR	CML388 with pEZ-Dual-0170UTR	this study
Δzms4 pEZ-Dual-1993UTR	CML775 with pEZ-Dual-1993UTR	this study
Δzms4 pEZ-Dual-1754UTR	CML775 with pEZ-Dual-1754UTR	this study
Δzms4 pEZ-Dual-1934UTR	CML775 with pEZ-Dual-1934UTR	this study
Δzms4 pEZ-Dual-1993UTR	CML775 with pEZ-Dual-0170UTR	this study
Δzms6 pEZ-Dual-1993UTR	CML1919 with pEZ-Dual-1993UTR	this study
Δzms6 pEZ-Dual-1754UTR	CML1919 with pEZ-Dual-1754UTR	this study
Δzms6 pEZ-Dual-1934UTR	CML1919 with pEZ-Dual-1934UTR	this study
Δzms6 pEZ-Dual-1993UTR	CML1919 with pEZ-Dual-0170UTR	this study
8b ZMO1437-mCherry	Ptet-ZMO1437-mCherry in Zymomonas mobilis 8b with pEZ-Empty-Kana	this study
pZms4kana ZMO1437-mCherry	Ptet-ZMO1437-mCherry overexpressing Zms4 on pEZ-Empty-Kana	this study
pZms6kana ZMO1437-mCherry	Ptet-ZMO1437-mCherry overexpressing Zms6 on pEZ-Empty-Kana	this study
8b ZMO0170-mCherry	Ptet-ZMO0170-mCherry in Zymomonas mobilis 8b with pEZ-Empty-Kana	this study
pZms4kana ZMO0170-mCherry	Ptet-ZMO0170-mCherry overexpressing Zms4 on pEZ-Empty-Kana	this study
pZms6kana ZMO0170-mCherry	Ptet-ZMO0170-mCherry overexpressing Zms6 on pEZ-Empty-Kana	this study
8b ZMO1754-mCherry	Ptet-ZMO1754-mCherry in Zymomonas mobilis 8b with pEZ-Empty-Kana	this study
pZms4kana ZMO1754-mCherry	Ptet-ZMO1754-mCherry overexpressing Zms4 on pEZ-Empty-Kana	this study
pZms6kana ZMO1754-mCherry	Ptet-ZMO1754-mCherry overexpressing Zms6 on pEZ-Empty-Kana	this study
8b ZMO1934-mCherry	Ptet-ZMO1934-mCherry in Zymomonas mobilis 8b with pEZ-Empty-Kana	this study
pZms4kana ZMO1934-mCherry	Ptet-ZMO1934-mCherry overexpressing Zms4 on pEZ-Empty-Kana	this study
pZms6kana ZMO1934-mCherry	Ptet-ZMO1934-mCherry overexpressing Zms6 on pEZ-Empty-Kana	this study
8b ZMO1993-mCherry	Ptet-ZMO1993-mCherry in Zymomonas mobilis8b with pEZ-Empty-Kana	this study
pZms4kana ZMO1993-mCherry	Ptet-ZMO1993-mCherry overexpressing Zms4 on pEZ-Empty-Kana	this study
pZms6kana ZMO1993-mCherry	Ptet-ZMO1993-mCherry overexpressing Zms6 on pEZ-Empty-Kana	this study
CML1291	Zms4 and Zms6 combined overexpression strain constructed with pEZ-Empty	this study
CML1292	Zms4 and Zms16 combined overexpression strain constructed with pEZ-Empty	this study
CML1293	Zms6 and Zms16 combined overexpression strain constructed with pEZ-Empty	this study
CML1294	Zms4,Zms6 and Zms16 combined overexpression strain constructed with pEZ-Empty	this study
Plasmids	Description	Source
pBBR1MCS2		Yang, S.H., et al. (2014)
pMS2	pBBR1MCS expressing 2MS2	this study
pMS2-Zms4	pBBR1MCS expressing 2MS2 tagged Zms4	this study
pMS2-Zms6	pBBR1MCS expressing 2MS2 tagged Zms6	this study
pEZ-Empty	pEZ15As	Yang, S.H., et al. (2016)
pZms4	pEZ-Empty expressing Zms4	this study
pZms6	pEZ-Empty expressing Zms6	this study
pZms4-6	pEZ-Empty expressing Zms4 and Zms6 simutaneosly	this study
pZms4-16	pEZ-Empty expressing Zms4 and Zms16 simutaneosly	this study
pZms6-16	pEZ-Empty expressing Zms6 and Zms16 simutaneosly	this study
pZms4-6-16	pEZ-Empty expressing Zms4, Zms6 and Zms16 simutaneosly	this study
pEZ-Dual	P15A_ori, Zymo_Ori, Ptet, SpeR , PlacUV5::opmCherry, Ptet::EGFP	Yang, Y., et al. (2019)
pEZ-Dual-1993UTR	pEZ-Dual with 5'UTR of ZMO1993 under Ptet	this study
pEZ-Dual-1754UTR	pEZ-Dual with 5'UTR of ZMO1754 under Ptet	this study
pEZ-Dual-1934UTR	pEZ-Dual with 5'UTR of ZMO1934 under Ptet	this study
pEZ-Dual-0170UTR	pEZ-Dual with 5'UTR of ZMO0170 under Ptet	this study
pEZ-Empty-Kana	pEZ-Empty with kanamycin gene replacing spectinomycin gene on it	this study
pZms4-Kana	pEZ-Empty-Kana expressing Zms4	this study
pZms6-Kana	pEZ-Empty-Kana expressing Zms6	this study

## Sheet: Table S2
Primers and oligos	Primer sequence	Description
Zms4F	TAGTAATACGACTCACTATAGGGCACGAGCTCAGAAGTTTTCTGC	For Zms4 overexpression
Zms4R	GATGAAGTAACAGGTGGTGCG
Zms6F	TACGTAA TAC GAC TCA CTA TAG GGA GAT TTT TCT TTT TCA ATC AAC TTT AAT GAT GAA AA	For Zms6 overexpression
Zms6R	CATATAGTCTTTTGATTACTTCCCCCCGAAAG
sRNA94F	TAC GTA ATA CGA CTC ACT ATA GGG AGAATGGGGATGGAGCCATCTCTTTTGTTTTTTATC	In vitro transcription of RNA for EMSA assays
sRNA94R	TCGTAAAAAAAAGATATCAAGACTGTAGAAAAGCCAAGCC
ZMO0001F	TAC GTA ATA CGA CTC ACT ATA GGG AGAATAATATAACATTATTTAATAATTTATATCCAA
ZMO0001R	AAGTATTACTAACAGTATCAGTCGCGGCTTCTACC
ZMO0170F	TAC GTA ATA CGA CTC ACT ATA GGG AGA AATGCGGGCTATACTTTCCATAATATTCCCCAT
ZMO0170R	AGCTGGGAGCCGCGAAAAGGTC
ZMO0293F	TAC GTA ATA CGA CTC ACT ATA GGG AGATCTAAAATATACGCCATTTTTACATATCGCGTA
ZMO0293R	GAACGGTACCGAGCAAATATAATTGTGAACCAATAAAATCTG
ZMO0347F	TAC GTA ATA CGA CTC ACT ATA GGG AGATAATTGAATAATATTTCATTGTCCTTTGTAATA
ZMO0347R	GTAATTTGACACCTTTTACCAAAAACATCGTCACCGG
ZMO0673F	TAC GTA ATA CGA CTC ACT ATA GGG AGATAATTGGAGAAAATTTTATGAGAGTTTGCGCGG
ZMO0673R	CTGTCAGAAGACCTTGTTCAGTCAACAGTCTGA
ZMO0693F	TAC GTA ATA CGA CTC ACT ATA GGG AGACGATTTCCAGCATCACCTCATTTGCATTATTTC
ZMO0693R	CCGTCATTTTGATATCTAAGGAACCGTCCGTCG
ZMO0736F	TAC GTA ATA CGA CTC ACT ATA GGG AGAAGAAACCGTATAACTATCCGGTTATTACAGTTT
ZMO0736R	GTACTTCAATTTCAGTCAGGTTCGTCGCATCC
ZMO1060F	TAC GTA ATA CGA CTC ACT ATA GGG AGACATCACAGTGATTGAAAAACAAAACTGCCCGTT
ZMO1060R	GCAGGGCGGGTAATGCAAAAGCCAT
ZMO1212F	TAC GTA ATA CGA CTC ACT ATA GGG AGAGGCAAAAAAAATATGAATTTCCGATGAATCTGA
ZMO1212R	TACTGTCTTCTTCAAAAAGCTGTTTTAAAGTTTTTTCCGAGC
ZMO1437F	TAC GTA ATA CGA CTC ACT ATA GGG AGAGTGAAAAAATATACCTCACAATCTCGCTAACAA
ZMO1437R	GATTGGTGCCAACAGAAAGGACATATGCCC
ZMO1544F	TAC GTA ATA CGA CTC ACT ATA GGG AGATATCACAAGTTATTCTCAAGGAAAGATCATGGC
ZMO1544R	TATCGGAATCAATGCCGAAGACATCCCTTACC
ZMO1638F	TAC GTA ATA CGA CTC ACT ATA GGG AGATCGATAGGTGAAAGCGATATTCAAAAGAGAAGC
ZMO1638R	AAATTGTTTCCTGACATAATGGCATCCTCGCTG
ZMO1697F	TAC GTA ATA CGA CTC ACT ATA GGG AGATTGGGTTTTGGTTTTGGAATATCAATATCCACC
ZMO1697R	AAAGGATAACGCCCTTCCATTTGCCATCA
ZMO1754F	TAC GTA ATA CGA CTC ACT ATA GGG AGATTGGAATAGTGGGCTTTGGCTTAAAAAGTAATT
ZMO1754R	TCGCCGCCCGATCAACGGAATCTTTAAC
ZMO1857F	TAC GTA ATA CGA CTC ACT ATA GGG AGATGCTTCACGACGAGAAAGGGGAGCTATCG
ZMO1857R	AGTTACTAAGGCCTAGTCGTTCAGCTGCTCG
ZMO1863F	TAC GTA ATA CGA CTC ACT ATA GGG AGATATATCGCCGTTTTTGCATAAATAAGGACGAAG
ZMO1863R	TCGCAGCAAAATGATGAGGCGCTGTTTC
Zms7F	TAC GTA ATA CGA CTC ACT ATA GGG AGAACACACTGGATGAGTGGGAATCTGGCG
Zms7R	CAATATAGGGATGAGCGCGACCAGCG
ZMO0006F	TACGTA ATA CGA CTC ACT ATA GGG AGAGGCCAAAGGCGTTTTACCTAAACTTTAGGGC
ZMO0006R	CTTTTTTGAGCAAGGCCACTTTCCGAGCC
ZMO0176F	TACGTA ATA CGA CTC ACT ATA GGG AGAATGTTGAGGCTATGCCTCAATATGG
ZMO0176R	CGCTATTAGCGGCCTGGATAGC
ZMO0964F	TACGTA ATA CGA CTC ACT ATA GGG AGAGGAAGTTTCAGCATATCCTTTTTCAAGGAAAAA
ZMO0964R	TTACTTTTGGCGCTTTTCCCAATTTGG
ZMO1054F	TACGTA ATA CGA CTC ACT ATA GGG AGAGCGCAGTTGACTTTCTGCCTGATGTCA
ZMO1054R	AGGTTATGGTTGATAAAGCATAAGCGAGATAGCGTTC
ZMO1312F	TACGTA ATA CGA CTC ACT ATA GGG AGAGCCTATCTTGAGATTTTGCTTAAAATTTATAGT
ZMO1312R	TATGGACATTCGGGTTGCTTTTAC
ZMO1705F	TACGTA ATA CGA CTC ACT ATA GGG AGAGGAAGGGTTATCGTTCCTGTTTCTTTTCTACTA
ZMO1705R	AATACAGCAAGACCAATTTTGTTTCAGAGGG
ZMO0740F	TACGTA ATA CGA CTC ACT ATA GGG AGATAGCAAAGAATCATAAATTTGTTAAATTTTCCT
ZMO0740R	TCTGCAATTCAGGATCGTCAAT
ZMO0662F	TACGTA ATA CGA CTC ACT ATA GGG AGATCAAAAGCGCCAAACTCTCGTCAGAAATAGTCG
ZMO0662R	ATGCATCGGTAGCATGTGCTTCGATTTCG
ZMO0262F	TACGTA ATA CGA CTC ACT ATA GGG AGATCCGGCTTGTTTTGTTAATTCGTCGGGATTGC
ZMO0262R	AATCCCGCGCACCGCATAATGATCG
ZMO0149F	TACGTA ATA CGA CTC ACT ATA GGG AGACAATTCCTCCCGAAAAGAAGGCTTTTCAAGAGG
ZMO0149R	TTTCCACTAATTCTGCCTGTTTCGG
ZMO0756F	TACGTA ATA CGA CTC ACT ATA GGG AGACCCAATCGATAAAAGGCGCTTATCCTTGCG
ZMO0756R	CAAATTGGCTTTTCGCCTGTTCGATTATGCTA
ZMO1934F	TACGTA ATA CGA CTC ACT ATA GGG AGAACTTATGCGGACGACAGTGTGTACACGAC
ZMO1934R	ACTTATGCGGACGACAGTGTGTACACGAC
ZMO0208F	TACGTA ATA CGA CTC ACT ATA GGG AGATCAGCGTCGATGCCTTGCCATTGG
ZMO0208R	GGGTTACATCGTTATCGGGAGAGTCG
ZMO1993F	TACGTA ATA CGA CTC ACT ATA GGG AGAATAAAGGCAGATCATCCGCCTCTCTTGC
ZMO1993R	GACCAATAGCCTGATGCCGTAATAAAACTTGG
ZMO0170UTRF	atggtattgatgtttGAAAAAGGCTGGTCAACCCTTG	For construction of 5'UTR on pEZ-Dual vector
ZMO0170UTRR	gcccttgctcaccatGCTGGGAGCCGCGAAAAG
ZMO1754UTRF	atggtattgatgtttGATCATTTCACAAAAAATGAGAAAAAATTAAGGATGAG
ZMO1754UTRR	gcccttgctcaccatCGCCGCCCGATCAACG
ZMO1934UTRF	atggtattgatgtttAAGATGATGCTTCTTTCAAGACCAAG
ZMO1934UTRR	gcccttgctcaccatCACCTGTTTTCCCCGACTCTC
ZMO1993UTRF	atggtattgatgtttCTGCTTTTGCAGAGCAAAAACAAG
ZMO1993UTRR	gcccttgctcaccatACCAATAGCCTGATGCCGTAATAAAAC
aadA-mCherry-F	GGGGTACCAATTCTCATGTTTGACAGCTTATCATCGAT	For construction of strains carrying mCherry reporter along with an aadA gene replacing the native promoters
aadA-mCherry-R	CCTGAAAATACAGGTTTTCTTTATACAATTCATCCATACCGCCGGTG
ZMO1754US-F	gaaggagatatacAAAAGAGCCTACCTTTCTT
ZMO1754US-R	catgagaattggtacccGCCTTGCCGCCTTGCCATAT
ZMO1754DS-F	aacctgtattttcagggtTGGCATATGAATCTGTCAATCCCGC
ZMO1754DS-R	ctcgagtttggatCCCGAGGATCTTCGATAAT
ZMO1993US-F	gaaggagatatacATTTTGACGGGATGGCCGCTT
ZMO1993US-R	catgagaattggtacccTAAATTCCTTTCAATAAAAT
ZMO1993DS-F	aacctgtattttcagggtAAGCCTATGCGATTATCG
ZMO1993DS-R	ctcgagtttggatTCAGTGCTGGTATGGGCAAAAAC
ZMO0170US-F	gaaggagatatacATGGTCGAGGTCAATTTCTTGACACAG
ZMO0170US-R	catgagaattggtacccTAAAAGCCTCGAAAATTAGAA
ZMO0170DS-F	aacctgtattttcagggtCCCGCTTCAATCGCCGCCATTT
ZMO0170DS-R	ctcgagtttggatTCGTTATGGAAAGTGATGTT
ZMO1934US-F	gaaggagatatacTGTCCTGTCCCGCAGCGCGGG
ZMO1934US-R	catgagaattggtacccATGTTTCACTCAATACTCTTA
ZMO1934DS-F	aacctgtattttcagggtTCTGCTGAATTCAGCGAATT
ZMO1934DS-R	ctcgagtttggatTTCGTGAAGATGAGCTTGAA
ZMO1437US-F	gaaggagatatacATGGTCGAGGTCAATTTCTTGACACAG
ZMO1437US-R	catgagaattggtacccATTTTTATCTCCTTGAGATCCAAGGCGAAAC
ZMO1437DS-F	aacctgtattttcagggtATGCCAATAGAAATATTGGTTGCTTTTTGGG
ZMO1437DS-R	ctcgagtttggatCCGTTCTACCAACAGAATGATGGATATCG
2MS2 gblock	GCTAGCCCTGAGGTAATTATAACCCGGGCCCTATATATGGATCCTAAGGTACCTAA TTGCCTAGAAAACATGAGGATCACCCATGTCTGCAGGTCGACTCCAGAAAACATGA GGATCACCCAATGTCTGCAGTATTCCCGGGTTCATTAGATCTGCGCGCGATCTCTAGA	For tagging Zms4/Zms6 with 2MS2
2MS2-Zms4 gblock	GCCTAGAAAACATGAGGATCACCCATGTCTGCAGGTCGACTCCAGAAAACATGAGGATCACCCATGTCTGCAGTATTCCCGGGTTCATTAGATCTGCGCGCGATCGATATCTAAATTACTCcacgagctcagaagttttctgcattgtctccgaattccttgccctgctttctgtggcaaagggattcagaaattaaaccctacgaaaaccacaatgcctccgaagcccatttcggaggcattatgtttcagtcttattgggctgtcagctttttggccaattcggccacatgcttgcctaagaatttcgcgccatccaactcattcttgctaggctgccgtgaaccatcgcttgcggcaatggtcgtcgcgccatagggcgcaccacctgttacttca…
2MS2-Zms6 gblock	GCCTAGAAAACATGAGGATCACCCATGTCTGCAGGTCGACTCCAGAAAACATGAGGATCACCCATGTCTGCAGTATTCCCGGGTTCATTAGATCTGCGCGCGATCGATATCTAAATTACTCtttttctttttcaatcaactttaatgatgaaaaaaaatacaaaagaagtttttatcaaaagagcgggatagggggattttggtagccgttttttttacaagacaagaatgagagagtggttcgcaactaatgttgcatctataacacatttctcgcccattttagcacagacatgaaaagcacgatgacaagatcgcagaagtcgcatagccttcaatacaggccttaattcaagggggattggtctaaaagactaaagtctttttatgattctttcg…
NcoI-Zms6F	CGATGCTAGCACCAAACCGTAATTGGGGTCGG	For constructing Zms4-Zms6 combined overexpression strain
Zms6-SalR	TCATGTCGACTGACGGCCCTTACG
NcoI-Zms16F	CGATGCTAGCATGCCCATTTAAAACATCATGAATCCATGTC	For constructing Zms6-Zms16, and Zms4-Zms16, and Zms4-Zms6-Zms16 combined overexpression strain
Zms16-SallR	TCATGTCGACA GAGAGGAAGAATCAACCATAGG
UpZms4F	CATGGCATTACCAAACCTGAAATTTTGAAAGTGCG	For constructing Zms4 deletion strain
UpZms4SpeR	ACTTGCTGACCTGCCAATTATTGGGCTGTCAGCTTTTTGGCC
SpeZms4F	TTGGCAGGTCAGCAAGTGCCTGCCCCGATG
SpeZms4DownR	CTTGGACAAAATAAATTACTGGAGCACAGGATGACGCCTAACAAT
DownZms4F	AGTAATTTATTTTGTCCAAGGTGGATTTTTAAACGC
DownZms4R	CCAGATTTTTATAAGGACGCTTTACAATCATACCAC
UpZms6F	GGCCTCTGGCCAGATAATGCCGTTATCGTC	For constructing Zms6 deletion strain
UpZms6SpeR	CGTCATCCTGTGCTCCGTTCAGTTGCAGCAACGGGTTC
SpeZms6F	GGAGCACAGGATGACGCCTAACAATTCATTCAA
SpeZms6DownR	GTCAACCCCCTTGCTCGATTGGCAGGTCAGCAA GTGC
DownZms6F	TCGAGCAAGGGGGTTGA CGCTTACCGTC
DownZms6R	TACCGGATA GCCAAAGATCAAAAATCCCTCTTTT
northern_Zms4	CACAGAAAGCAGGGCAAGGAATTCGGA	Northern blotting probes
northern_Zms6	CCCGAAAGAATCATAAAAAGACTTTAGTCTTTTAGACCA ATCC
northern_Zms16	GCTGCTTCCTTCCGGACCTGACCGGGTTG
northern_tRNA	GGGATTCGAACCCACGGTACGCTTCCA

## Sheet: Table S3
Genes/sRNAs that are only affected by Zms4 induction									Genes/sRNAs that are only affected by Zms6 induction									Genes/sRNAs that are affected by both Zms4 and Zms6 induction
		pZms4-5h/4h			pZms4-12h/4h						pZms6-5h/4h			pZms6-12h/4h						pZms4-5h/4h			pZms4-12h/4h			pZms6-5h/4h			pZms6-12h/4h
Gene	Annotation	baseMean	log2FoldChange	padj	baseMean	log2 Fold Change	padj		Gene	Annotation	baseMean	log2FoldChange	padj	baseMean	log2FoldChange	padj		Gene	Annotation	baseMean	log2FoldChange	padj	baseMean	log2FoldChange	padj	baseMean	log2FoldChange	padj	baseMean	log2FoldChange	padj
sRNA21	sRNA	89.1582	2.47895	0.000391644	89.1582	1.46054	0.0531267		sRNA10	sRNA	119.252	0.938756	0.260272	119.252	1.52608	0.0355669		sRNA100	sRNA	1801.67	-2.67436	2.14e-05	551.226	-1.69778	0.0296305	551.226	-2.35083	0.0029849	551.226	-2.00677	0.00932918
sRNA23	sRNA	358.989	2.06288	0.0307719	358.989	1.54788	0.130601		sRNA47	sRNA	1731.96	-1.27881	0.567107	1731.96	-4.29243	0.014799		sRNA11	sRNA	608.917	1.48429	0.00469352	608.917	1.84578	0.00017324	608.917	0.999362	0.0902001	608.917	1.21537	0.0259039
sRNA26	sRNA	99.86	1.59139	0.00338909	99.86	1.26657	0.0247257		sRNA48	sRNA	1958.66	-1.2614	0.557445	1958.66	-4.37919	0.00946399		sRNA19	sRNA	679.568	1.81341	0.039905	679.568	1.40094	0.13906	679.568	2.92166	0.000874978	679.568	2.99832	0.000312156
sRNA38	sRNA	161.664	-2.62999	0.000103338	697.151	-0.213664	0.728436		sRNA49	sRNA	38.4999	3.37405	0.0450301	38.4999	3.37405	0.0450301		sRNA22	sRNA	528.43	1.59095	0.0313914	528.43	3.6616	1.09e-08	528.43	1.34377	0.098694	528.43	2.11343	0.00298202
sRNA46	sRNA	187.89	2.97695	0.00275817	187.89	1.8906	0.0767107		sRNA83	sRNA	53.6383	1.23578	0.103235	53.6383	1.76693	0.0089138		sRNA24	sRNA	140.413	2.16084	0.00716728	140.413	3.21211	1.17e-05	140.413	2.06621	0.0176392	140.413	2.6877	0.000672156
sRNA52	sRNA	342.556	2.10857	0.0397373	342.556	1.91642	0.0686252		sRNA89	sRNA	22843	-1.3395	0.196151	22843	-3.12528	0.000264025		sRNA28	sRNA	314.225	0.523058	0.451116	314.225	1.54368	0.00792435	314.225	0.438929	0.572422	314.225	1.52398	0.0108782
sRNA55	sRNA	144.681	1.96026	0.00934793	144.681	1.29396	0.1172		sRNA90	sRNA	4016.29	-1.77214	0.0904953	4016.29	-2.99007	0.00110486		sRNA31	sRNA	863.333	1.15449	0.0253585	863.333	1.1814	0.0213654	863.333	1.44696	0.00600168	863.333	1.82701	0.000183668
sRNA60	sRNA	860.969	1.65531	0.0349391	860.969	1.89826	0.0130988		Zms20	sRNA	132.809	0.788715	0.129372	132.809	1.33579	0.00298202		sRNA40	sRNA	5106.63	3.51092	4.66e-05	5106.63	1.72718	0.0680662	5106.63	4.49215	7.58e-08	5106.63	3.3356	0.000107365
sRNA62	sRNA	43328.2	3.5636	0.0252416	43567.4	5.32232	0.00037641		UTR_ZMO1478	5'UTR	160.286	2.0129	0.0545539	160.286	2.31885	0.0179594		sRNA51	sRNA	639.802	-2.5025	4.13e-05	409.92	-1.8937	2.73e-06	409.92	-1.28368	0.00541029	409.92	-1.53755	0.000388527
sRNA72	sRNA	191.222	2.45319	0.00311913	191.222	3.73477	6.59e-07		ZMO0030	Glyoxalase/bleomycin resistance protein/dioxygenase	193.48	1.52575	0.0404967	193.48	1.49022	0.0367676		sRNA59	sRNA	18929.6	1.91843	0.00518067	18929.6	3.43529	1.82e-08	18929.6	0.883997	0.283577	18929.6	2.65425	6.13e-05
sRNA95	sRNA	33.5303	1.78	0.0267094	33.5303	1.37652	0.115371		ZMO0037	Putative PTS IIA-like nitrogen-regulatory protein PtsN	42.6549	1.97438	0.0192365	42.6549	0.511258	0.641414		sRNA66	sRNA	264.425	1.89475	0.004796	264.425	0.823467	0.305048	264.425	1.66945	0.0192365	264.425	0.640132	0.427336
sRNA97	sRNA	29.9444	1.96853	0.0197178	29.9444	1.41875	0.127589		ZMO0038	Sigma 54 modulation protein/ribosomal protein S30EA	278.056	1.53885	0.0450099	278.056	0.780999	0.340632		sRNA67	sRNA	18.2982	4.78321	0.000136549	18.2982	2.46801	0.0847149	18.2982	3.82685	0.00449424	18.2982	2.7598	0.0457455
Zms4	sRNA	28346.1	3.14837	4.66e-05	43328.2	5.16747	0.000472018		ZMO0082	Chemotaxis protein methyltransferase (EC 2.1.1.80)	120.752	-1.04038	0.0498097	120.752	-0.931399	0.0732374		sRNA68	sRNA	82.8786	1.89438	0.00593988	82.8786	2.15976	0.0011407	82.8786	1.56079	0.0406711	82.8786	1.27213	0.0937203
Zms13	sRNA	1017.87	-0.0643504	0.939601	1017.87	1.50552	0.00808841		ZMO0091	Uncharacterized protein	21.0709	-0.376606	0.753842	21.0709	-4.69495	0.0103844		sRNA75	sRNA	466.053	2.61984	5.46e-05	466.053	2.30979	0.000281497	466.053	1.5503	0.0331205	466.053	1.017	0.17055
Zms14	sRNA	718.301	1.16302	0.0385149	718.301	1.49974	0.00520505		ZMO0108	Small multidrug resistance protein	88.3868	-0.816158	0.0749559	88.3868	-1.40341	0.00104775		sRNA81	sRNA	98.8067	1.76938	0.0261607	98.8067	1.18603	0.178261	98.8067	2.28648	0.00534708	98.8067	1.90867	0.0182458
Zms22	sRNA	273.64	0.878994	0.190463	273.64	1.67598	0.00547383		ZMO0125	Cys-tRNA(Pro)/Cys-tRNA(Cys) deacylase (EC 4.2.-.-)	46.9441	0.377881	0.735552	46.9441	1.79735	0.0178671		sRNA87	sRNA	214.701	2.53132	0.0189683	214.701	1.76379	0.130601	214.701	3.35251	0.00234974	214.701	3.28824	0.00158412
UTR_ZMO0547	5' UTR	76.743	1.90168	0.0427467	76.743	1.42562	0.164334		ZMO0149	tRNA (guanine-N(7)-)-methyltransferase (EC 2.1.1.33) (tRNA (guanine(46)-N(7))-methyltransferase) (tRNA(m7G46)-methyltransferase)	63.5113	-0.845734	0.191296	63.5113	-1.43047	0.0179757		sRNA92	sRNA	26.2713	2.14705	0.0731102	26.2713	2.43624	0.0389585	26.2713	1.10451	0.453219	26.2713	2.76629	0.0178494
UTR_ZMO1048	5' UTR	355.93	2.06256	0.0411266	355.93	1.89192	0.0686252		ZMO0150	GCN5-related N-acetyltransferase	72.3206	-0.408398	0.643702	72.3206	-1.55131	0.0338653		sRNA94	sRNA	397.056	3.84159	3.49e-06	397.056	1.86652	0.0387507	397.056	3.81321	5.24e-06	397.056	2.80267	0.00101002
ZMO0005	Sulfate adenylyltransferase subunit 2 (EC 2.7.7.4) (ATP-sulfurylase small subunit) (Sulfate adenylate transferase) (SAT)	58.7243	2.29466	0.00716728	58.7243	0.587651	0.613454		ZMO0158	Holliday junction ATP-dependent DNA helicase RuvB (EC 3.6.4.12)	102.699	-0.697386	0.322585	102.699	-1.82274	0.00298202		Zms1	sRNA	1703.08	1.1845	0.280903	1703.08	2.77309	0.00420922	1703.08	1.82995	0.0983312	1703.08	2.88581	0.00298202
ZMO0012	Oxygen-independent coproporphyrinogen III oxidase (EC 1.3.99.22)	134.533	1.18909	0.0324963	134.533	0.802368	0.198093		ZMO0169	Short-chain dehydrogenase/reductase SDR	345.719	0.0551402	0.923825	345.719	1.0313	0.000880666		Zms15	sRNA	223.887	2.07441	0.00635213	223.887	2.09223	0.00509009	223.887	2.65692	0.000646749	223.887	2.51944	0.00074522
ZMO0020	Uncharacterized protein	120.64	-0.287217	0.694035	120.64	1.37552	0.00986469		ZMO0182	Adenosylhomocysteinase (EC 3.3.1.1) (S-adenosyl-L-homocysteine hydrolase) (AdoHcyase)	279.277	-0.30964	0.544149	279.277	-1.07293	0.0095919		Zms16	sRNA	29.8219	2.02151	0.0114322	29.8219	1.77242	0.0339386	29.8219	2.68318	0.00198924	29.8219	2.13399	0.014799
ZMO0022	Uncharacterized protein	79.4237	-0.00933711	0.98616	79.4237	1.10343	0.0100618		ZMO0190	Transcriptional regulator, RpiR family	539.718	0.191606	0.743221	539.718	1.1324	0.00468445		Zms23	sRNA	147.791	1.81107	0.0209887	147.791	0.51627	0.618009	147.791	2.58561	0.00106451	147.791	1.41461	0.0893791
ZMO0028	Restriction endonuclease	119.467	0.36583	0.556233	119.467	-1.12999	0.0454478		ZMO0192	Peptidase M48 Ste24p	391.935	0.19519	0.708912	391.935	-1.15952	0.00224473		Zms5	sRNA	367.364	3.18995	1.09e-06	367.364	1.33105	0.0681871	367.364	2.64766	0.000106412	367.364	0.0161775	0.990931
ZMO0066	Uncharacterized protein	48.4699	2.00975	0.0382334	48.4699	2.04365	0.0369078		ZMO0198	Peptide chain release factor 2 (RF-2)	109.355	0.376553	0.506869	109.355	-2.10605	5.74e-05		Zms6	sRNA	231223	12.0669	2.19e-33	231223	1.24137	0.405181	231223	5.43839	2.84e-06	231223	6.57653	4.36e-09
ZMO0084	CheX protein	171.757	0.758552	0.200415	171.757	1.57886	0.00283241		ZMO0207	GTPase Obg (EC 3.6.5.-) (GTP-binding protein Obg)	140.517	1.57199	0.0249501	140.517	1.13347	0.112382		Zms7	sRNA	4853.3	2.24016	0.0005177	4853.3	3.56515	5.62e-10	4853.3	1.45843	0.0404967	4853.3	2.1403	0.000764415
ZMO0095	Uncharacterized protein	1784.6	2.19373	0.00154656	1784.6	0.812177	0.332544		ZMO0221	Transcriptional regulator, CarD family	2569.25	-0.388683	0.444853	2569.25	1.15585	0.00391686		Zms8	sRNA	1469.9	1.73246	0.252443	1469.9	3.05139	0.0311771	1469.9	2.77694	0.0681756	1469.9	2.94224	0.0410089
ZMO0127	S1/P1 nuclease	91.2089	-0.351553	0.46568	91.2089	-1.19652	0.00534108		ZMO0257	Two component transcriptional regulator, winged helix family	444.191	0.0143551	0.979134	444.191	1.03006	0.000147072		Zms9	sRNA	2560.17	0.690432	0.260983	2560.17	1.26567	0.0272329	2560.17	0.582226	0.40465	2560.17	1.40314	0.0136784
ZMO0132	Sel1 domain protein repeat-containing protein	33.692	1.28392	0.0352908	33.692	-0.0721819	0.941707		ZMO0258	Histidine kinase	175.983	0.113196	0.879963	175.983	1.10344	0.0132618		UTR_ZMO0140	5'UTR	82.4267	1.4571	0.000125638	82.4267	0.589234	0.209706	82.4267	1.04105	0.0158032	82.4267	0.297295	0.579821
ZMO0152	Hopanoid biosynthesis associated membrane protein HpnM	4007.19	-2.2004	0.0409745	1676.42	-0.330388	0.678778		ZMO0271	Apolipoprotein N-acyltransferase (ALP N-acyltransferase) (EC 2.3.1.-)	226.883	1.12507	0.0166665	226.883	0.506908	0.321657		UTR_ZMO0347	5'UTR	949.223	1.48382	0.0170755	949.223	3.09875	1.1e-08	949.223	1.01022	0.14874	949.223	1.69673	0.00542629
ZMO0161	MotA/TolQ/ExbB proton channel	718.336	-2.16987	0.00120256	109.591	-1.19567	0.0144739		ZMO0281	Transcriptional regulator, TetR family	316.184	-1.00341	0.106154	316.184	-1.28125	0.0259039		UTR_ZMO0366	5'UTR	627.571	2.07383	0.0299015	627.571	1.41797	0.175189	627.571	2.31722	0.0192365	627.571	2.05887	0.0338653
ZMO0162	Protein TolR	63.6741	-0.503463	0.547539	63.6741	-1.88558	0.0100618		ZMO0283	Transporter, hydrophobe/amphiphile efflux-1 (HAE1) family	280.153	0.0635079	0.932756	280.153	-1.0011	0.0216438		UTR_ZMO0748	5'UTR	20.5365	2.70529	0.00504237	20.5365	2.00391	0.0530912	20.5365	2.4403	0.0263967	20.5365	-0.682911	0.705078
ZMO0176	Transketolase	726.602	0.0812318	0.850674	726.602	1.17515	9.63e-06		ZMO0293	Sugar transporter (EC 1.3.1.74)	280.344	0.941757	0.167478	280.344	1.32804	0.0314871		UTR_ZMO0937	5'UTR	56.6474	1.40283	0.030503	56.6474	1.20868	0.0758842	56.6474	1.57168	0.0249501	56.6474	1.23829	0.0822408
ZMO0178	Efflux pump membrane protein	241.899	-2.15509	2.14e-05	633.011	-0.50471	0.327805		ZMO0297	Uncharacterized protein	590.976	0.472588	0.310109	590.976	1.044	0.00685274		UTR_ZMO1000	5'UTR	551.226	-2.47419	0.000949244	34.3216	-3.14877	5.12e-05	34.3216	-2.29648	0.011394	34.3216	-3.44818	0.00113352
ZMO0188	TonB-dependent siderophore receptor	213.105	1.09767	0.0215424	213.105	-0.761402	0.158169		ZMO0332	Thiamine-phosphate synthase (TP synthase) (TPS) (EC 2.5.1.3) (Thiamine-phosphate pyrophosphorylase)	251.12	-0.0466284	0.956789	251.12	1.22347	0.0182701		UTR_ZMO1069	5'UTR	235.472	2.1213	0.0476081	235.472	2.96574	0.00346087	235.472	2.57698	0.0196539	235.472	3.44911	0.000685542
ZMO0191	DSBA oxidoreductase	175.067	0.0188647	0.973506	175.067	-1.02454	0.0494002		ZMO0339	Phosphomannomutase (EC 5.4.2.8)	221.781	1.03065	0.0449284	221.781	0.744081	0.153288		UTR_ZMO1113	5'UTR	44.4946	1.80513	0.00276872	44.4946	0.338977	0.697455	44.4946	2.73962	5.54e-06	44.4946	0.735304	0.350699
ZMO0195	N-acetylmuramoyl-L-alanine amidase (EC 3.5.1.28)	552.742	1.15579	0.0256258	552.742	1.1391	0.0295968		ZMO0348	GTPase HflX (GTP-binding protein HflX)	316.927	0.704956	0.243362	316.927	1.06672	0.0455753		UTR_ZMO1412	5'UTR	220.055	-2.42187	0.000644472	775.143	0.204074	0.819458	775.143	-1.5925	0.0193748	775.143	-0.374779	0.65374
ZMO0197	Penicillin-binding protein, 1A family	1330.7	0.929788	0.100402	1330.7	1.91454	0.000112207		ZMO0423	FeS assembly protein SufB	237.89	-0.791641	0.104036	237.89	-1.5808	0.00030555		UTR_ZMO1432	5'UTR	231.738	1.51937	0.0283476	231.738	0.543191	0.539048	231.738	1.54429	0.0357506	231.738	0.619161	0.452549
ZMO0222	Uncharacterized protein	1195.28	0.258284	0.74132	1195.28	1.25084	0.0387507		ZMO0426	SufBD protein	93.3919	-0.773265	0.218346	93.3919	-1.24687	0.0318744		ZMO0001		372.768	4.22434	1.24e-12	372.768	0.227692	0.814116	372.768	3.95683	1.45e-10	372.768	1.38505	0.052749
ZMO0223	Uncharacterized protein	481.945	1.68375	0.0125127	481.945	1.66432	0.0131128		ZMO0435	17 kDa surface antigen	173.268	0.483955	0.546668	173.268	1.61769	0.00871516		ZMO0002	Acetolactate synthase, small subunit	66.0714	1.9664	0.00439716	66.0714	-0.972713	0.266934	66.0714	2.39959	0.00130251	66.0714	-0.0526785	0.976311
ZMO0239	Biopolymer transport protein ExbD/TolR	1068.32	-2.10387	0.0046596	984.214	-0.315387	0.609524		ZMO0441	ATP12 ATPase	178.582	-1.35974	0.0192365	178.582	-0.198353	0.792522		ZMO0006		295.328	3.59744	2.78e-05	295.328	0.658184	0.580162	295.328	3.12847	0.000640061	295.328	-0.195805	0.889632
ZMO0241	ATP synthase subunit beta (EC 3.6.3.14) (ATP synthase F1 sector subunit beta) (F-ATPase subunit beta)	2410.09	0.378217	0.490939	2410.09	1.22139	0.00728223		ZMO0453	GTPase Der (GTP-binding protein EngA)	349.313	-1.18501	0.0468411	349.313	-0.253264	0.734276		ZMO0009	TonB-dependent receptor plug	468.341	3.32217	2.92e-06	468.341	1.26247	0.119063	468.341	2.94095	6.53e-05	468.341	-0.130825	0.907971
ZMO0263	Uncharacterized protein	1303.66	0.631709	0.165936	1303.66	1.13984	0.00560263		ZMO0471	Transcriptional regulator, LysR family	157.945	-0.423301	0.371177	157.945	-1.04116	0.011443		ZMO0018	Aminotransferase class I and II	139.382	-2.23686	0.000574655	103.375	-0.0885245	0.934638	103.375	-1.60364	0.0404967	103.375	-0.636662	0.451185
ZMO0264	Uncharacterized protein	4976.13	0.58767	0.408307	4976.13	1.6982	0.0048216		ZMO0490	Oligopeptidase B (EC 3.4.21.83)	311.535	-1.6826	0.00600168	311.535	-0.609331	0.367578		ZMO0055	Siroheme synthase [Includes: Uroporphyrinogen-III C-methyltransferase (Urogen III methylase) (EC 2.1.1.107) (SUMT) (Uroporphyrinogen III methylase) (UROM); Precorrin-2 dehydrogenase (EC 1.3.1.76); Sirohydrochlorin ferrochelatase (EC 4.99.1.4)]	105.744	3.01055	0.00521279	105.744	0.533444	0.723737	105.744	2.46609	0.0371074	105.744	-1.51887	0.25794
ZMO0266	Uncharacterized protein	1035.67	0.185946	0.749871	1035.67	1.34671	0.00121467		ZMO0498	Bifunctional protein GlmU [Includes: UDP-N-acetylglucosamine pyrophosphorylase (EC 2.7.7.23) (N-acetylglucosamine-1-phosphate uridyltransferase); Glucosamine-1-phosphate N-acetyltransferase (EC 2.3.1.157)]	155.16	-1.13655	0.0189064	155.16	0.0807072	0.89985		ZMO0056	Sulfite reductase [NADPH] flavoprotein alpha-component (SiR-FP) (EC 1.8.1.2)	112.448	-0.808958	0.153448	112.448	-1.49005	0.00579587	112.448	-0.997434	0.106574	112.448	-1.71324	0.00298202
ZMO0268	Uncharacterized protein	482.522	0.423404	0.437222	482.522	1.19059	0.00927976		ZMO0521	50S ribosomal protein L22	404.379	1.4613	0.021703	404.379	1.61029	0.00730211		ZMO0059	Serine hydroxymethyltransferase (SHMT) (Serine methylase) (EC 2.1.2.1)	137.819	1.20163	0.0397373	137.819	-0.294409	0.713675	137.819	1.24511	0.0467272	137.819	0.410814	0.577131
ZMO0273	S-adenosylmethionine synthase (AdoMet synthase) (EC 2.5.1.6) (MAT) (Methionine adenosyltransferase)	34.3216	-2.02832	0.00518067	265.023	-1.21731	0.0294853		ZMO0522	30S ribosomal protein S3	727.184	2.47173	0.000813461	727.184	2.65906	0.000137013		ZMO0072	Uncharacterized protein	489.469	-2.21659	0.000149005	203.341	-0.998498	0.0440316	203.341	-1.15299	0.0249501	203.341	-1.06546	0.033967
ZMO0299	3-isopropylmalate dehydrogenase (EC 1.1.1.85) (3-IPM-DH) (Beta-IPM dehydrogenase) (IMDH)	245.749	-2.00421	0.000348062	119.822	-0.405675	0.625267		ZMO0523	50S ribosomal protein L16	358.286	0.0797766	0.937744	358.286	1.18616	0.0335367		ZMO0089	Glutamine--fructose-6-phosphate aminotransferase [isomerizing] (EC 2.6.1.16) (D-fructose-6-phosphate amidotransferase) (GFAT) (Glucosamine-6-phosphate synthase) (Hexosephosphate aminotransferase) (L-glutamine--D-fructose-6-phosphate amidotransferase)	522.235	1.68856	0.00518067	522.235	1.06128	0.107014	522.235	1.7597	0.00535335	522.235	1.37581	0.028764
ZMO0309	Short-chain dehydrogenase/reductase SDR	143.522	2.00847	0.00356422	143.522	0.595725	0.508733		ZMO0524	50S ribosomal protein L29	310.235	0.245906	0.784126	310.235	1.32167	0.0371084		ZMO0094	Glycerate kinase (EC 2.7.1.31)	248.069	-0.465158	0.293732	248.069	-1.30687	0.000923451	248.069	-0.513686	0.294988	248.069	-1.1833	0.00451321
ZMO0319	WGR domain protein	199.976	1.10376	0.0310382	199.976	0.615441	0.305236		ZMO0525	30S ribosomal protein S17	568.364	0.147499	0.831057	568.364	1.29694	0.00405737		ZMO0099	NHL repeat-containing protein	126.021	-0.547698	0.444047	126.021	-1.503	0.0177557	126.021	-0.0782089	0.94603	126.021	-1.72905	0.0104707
ZMO0341	Short-chain dehydrogenase/reductase SDR	88.4321	1.73928	0.039802	88.4321	-0.0331323	0.985492		ZMO0526	50S ribosomal protein L14	777.316	0.430937	0.418857	777.316	1.28307	0.00228349		ZMO0122	Uncharacterized protein	1739.94	2.30379	0.00103792	1739.94	2.22085	0.00123569	1739.94	2.06548	0.00550133	1739.94	1.99964	0.00476191
ZMO0368	Uncharacterized protein	121.337	-1.93638	0.00635213	1114.36	-0.369544	0.490104		ZMO0527	50S ribosomal protein L24	701.446	0.650758	0.293865	701.446	1.36892	0.00782416		ZMO0128	Biotin synthase (EC 2.8.1.6)	256.022	0.699873	0.172737	256.022	-1.9819	1.32e-05	256.022	0.514658	0.382314	256.022	-1.98683	5.18e-05
ZMO0369	Iron-sulfur cluster assembly accessory protein	198.725	-1.93451	0.00326656	1290.15	-0.36913	0.507109		ZMO0533	30S ribosomal protein S5	413.868	1.02849	0.178408	413.868	1.60826	0.017775		ZMO0130	Major facilitator superfamily MFS_1	94.2557	-0.593499	0.451116	94.2557	-2.26216	0.000923451	94.2557	-0.841425	0.309447	94.2557	-1.65381	0.0244252
ZMO0372	HTH-type transcriptional regulator Zrp (Global regulatory protein)	466.929	1.54576	0.0324963	466.929	2.35252	0.000443782		ZMO0534	50S ribosomal protein L30	118.563	1.60571	0.0632927	118.563	1.8988	0.0182458		ZMO0131	Uncharacterized protein	80.8251	-0.232296	0.788099	80.8251	-1.65648	0.0102806	80.8251	-0.697269	0.371177	80.8251	-1.54096	0.0247613
ZMO0373	Uncharacterized protein	194.931	1.61448	0.0174859	194.931	2.92853	1.17e-06		ZMO0539	30S ribosomal protein S13	4880.76	2.1151	0.293865	4880.76	1.67804	0.059306		ZMO0134	TonB-dependent receptor	33.5447	2.32307	0.000574655	33.5447	1.08165	0.178228	33.5447	1.72764	0.0239494	33.5447	0.781635	0.373053
ZMO0375	Extracellular sucrase (EC 3.2.1.26) (Beta-fructofuranosidase) (Invertase) (Protein B46) (Saccharase)	254.155	1.05825	0.200415	254.155	3.69979	3.02e-08		ZMO0550	30S ribosomal protein S15	24153.7	2.40409	0.0087503	24153.7	2.7896	0.00104775		ZMO0145	Acid phosphatase (EC 3.1.3.2)	94.9002	0.261179	0.736435	94.9002	-1.34967	0.0329025	94.9002	0.0713511	0.946327	94.9002	-1.48578	0.0306093
ZMO0377	HhH-GPD family protein	180.325	1.55092	0.00213908	180.325	1.16555	0.0266606		ZMO0551	tRNA pseudouridine synthase B (EC 5.4.99.25) (tRNA pseudouridine(55) synthase) (Psi55 synthase) (tRNA pseudouridylate synthase) (tRNA-uridine isomerase)	15490.9	1.91591	0.0206279	15490.9	2.55429	0.000764415		ZMO0166	Metallophosphoesterase	826.086	0.823911	0.182906	826.086	1.72549	0.00160802	826.086	0.581005	0.416521	826.086	1.71582	0.00204392
ZMO0378	Uncharacterized protein	84.5382	1.41401	0.00490236	84.5382	2.17659	1.38e-06		ZMO0554	Translation initiation factor IF-2	489.033	1.28235	0.0188926	489.033	0.914121	0.0953478		ZMO0208	Sel1 domain protein repeat-containing protein	553.913	2.38053	0.000922602	553.913	1.9214	0.00765603	553.913	3.10007	1e-05	553.913	2.79241	7.08e-05
ZMO0379	Phage terminase, large subunit, PBSX family	142.268	2.1061	0.00837621	142.268	3.02479	3.95e-05		ZMO0561	TonB-dependent receptor plug	1629.25	1.18602	0.0324573	1629.25	1.00404	0.0653314		ZMO0209	Peptidase M28	3917.14	1.11304	0.0397373	3917.14	1.62467	0.0013743	3917.14	0.687575	0.275413	3917.14	1.73847	0.000708418
ZMO0380	Uncharacterized protein	145.274	1.36557	0.0822786	145.274	3.2248	1.39e-06		ZMO0563	Chorismate mutase	2123.07	-1.23256	0.143975	2123.07	-1.84119	0.014799		ZMO0240	Peptidoglycan-associated lipoprotein	306.319	-2.04261	0.00868968	532.371	-0.238257	0.733415	532.371	-1.30063	0.0192365	532.371	-0.329335	0.623394
ZMO0381	Uncharacterized protein	114.7	0.27121	0.810722	114.7	3.92913	5.32e-09		ZMO0564	Polyprenyl synthetase	280.354	-1.41086	0.00654037	280.354	-2.06217	3.05e-05		ZMO0242	GCN5-related N-acetyltransferase	1733.34	2.59009	0.00944833	1733.34	2.88066	0.00305668	1733.34	1.9263	0.0825725	1733.34	2.67732	0.00722479
ZMO0383	Uncharacterized protein	84.02	0.592748	0.60223	84.02	3.04971	0.000314697		ZMO0581	Major facilitator superfamily MFS_1	239.985	-0.0614777	0.921909	239.985	-1.46264	8.79e-05		ZMO0265	50S ribosomal protein L27	818.227	-0.0337412	0.956115	818.227	1.15025	0.00496586	818.227	0.461286	0.372644	818.227	1.30493	0.00145124
ZMO0384	Uncharacterized protein	37.121	-0.181655	0.915174	37.121	2.94554	0.00363058		ZMO0585	Tryptophan synthase beta chain (EC 4.2.1.20)	238.446	-1.70194	0.00855867	238.446	-0.989322	0.134563		ZMO0267	RND efflux system, outer membrane lipoprotein, NodT family	1084.84	0.187608	0.764694	1084.84	1.39514	0.00154879	1084.84	0.136155	0.846883	1084.84	1.13348	0.0148223
ZMO0385	Uncharacterized protein	31.0941	1.09239	0.250783	31.0941	2.70463	0.000813747		ZMO0606	Uncharacterized protein	135.612	-0.0277736	0.982344	135.612	1.58514	0.0284234		ZMO0274	H+transporting two-sector ATPase delta/epsilon subunit	80.52	-0.757667	0.100402	80.52	-1.05904	0.0209214	80.52	-0.683102	0.19323	80.52	-1.28155	0.00824392
ZMO0387	Putative phage major head protein	123.271	0.505887	0.553536	123.271	3.15669	4.38e-07		ZMO0611	Flagellar basal body protein	720.252	0.878199	0.251923	720.252	1.78264	0.0055049		ZMO0279	Uncharacterized protein	1100.45	1.17516	0.0550708	1100.45	1.25218	0.0413931	1100.45	1.93616	0.00152727	1100.45	2.09853	0.000234319
ZMO0388	Uncharacterized protein	18.6959	0.319725	0.86521	18.6959	3.09746	0.00902125		ZMO0629	Flagellin	78.9327	0.437008	0.425925	78.9327	1.12776	0.00982371		ZMO0282	Uncharacterized protein	127.334	-2.02005	0.0277923	293.203	-1.08451	0.0011407	293.203	-0.813601	0.0309625	293.203	-1.4175	5.53e-05
ZMO0389	Constituent protein	32.4549	0.732355	0.524423	32.4549	2.16792	0.0245681		ZMO0689	Glucose--fructose oxidoreductase (GFOR) (EC 1.1.99.28)	1436.85	-1.19184	0.0319308	1436.85	-0.541007	0.365137		ZMO0306	RNA polymerase sigma-54 factor	111.992	-0.522814	0.274003	111.992	-1.28637	0.00388526	111.992	-0.417863	0.449592	111.992	-2.02078	3.05e-05
ZMO0390	Uncharacterized protein	78.6603	0.720421	0.449576	78.6603	3.00517	4.06e-05		ZMO0725	50S ribosomal protein L11	958.214	0.931574	0.166557	958.214	1.58321	0.00685655		ZMO0318	Cold-shock DNA-binding domain protein	297.784	1.47486	0.022751	297.784	0.474369	0.57481	297.784	2.28357	0.000439604	297.784	0.913187	0.201865
ZMO0391	Uncharacterized protein	13.572	0.311452	0.859866	13.572	2.96125	0.00563851		ZMO0726	50S ribosomal protein L1	423.553	1.35449	0.123056	423.553	1.97546	0.0126022		ZMO0329	Efflux transporter, RND family, MFP subunit	42.9965	-1.97014	0.0170755	170.254	-1.44168	0.00284281	170.254	-1.5123	0.0039804	170.254	-1.21414	0.0188155
ZMO0392	Uncharacterized protein	37.1564	0.130095	0.928833	37.1564	2.82036	0.00205925		ZMO0732	DNA-directed RNA polymerase subunit beta' (RNAP subunit beta') (EC 2.7.7.6) (RNA polymerase subunit beta') (Transcriptase subunit beta')	1618.03	0.419065	0.581189	1618.03	1.37221	0.021439		ZMO0345	Glycosyl transferase group 1	300.634	1.78397	0.0108279	300.634	0.778462	0.357103	300.634	1.40185	0.0704514	300.634	1.59882	0.0271822
ZMO0393	Uncharacterized protein	54.3956	0.66845	0.445608	54.3956	2.54571	0.000203791		ZMO0733	GCN5-related N-acetyltransferase	90.4248	1.14136	0.0408116	90.4248	0.821982	0.153288		ZMO0347	RNA-binding protein Hfq	981.622	1.05327	0.0266923	981.622	2.03214	1.35e-06	981.622	0.971949	0.0590477	981.622	1.54802	0.00069084
ZMO0394	Uncharacterized protein	79.6244	0.373301	0.690736	79.6244	1.75877	0.0132364		ZMO0752	Uncharacterized protein	212.683	1.45754	0.0904953	212.683	1.65274	0.0406822		ZMO0363	Inositol-phosphate phosphatase (EC 3.1.3.25)	292.469	-0.039301	0.957367	292.469	-1.18718	0.0289974	292.469	-0.624796	0.331242	292.469	-1.16372	0.0382532
ZMO0398	Uncharacterized protein	34.8872	0.948314	0.220741	34.8872	3.99871	3.95e-12		ZMO0776	Methyltransferase type 12	421.441	1.28424	0.0276346	421.441	1.12446	0.049493		ZMO0374	Endonuclease/exonuclease/phosphatase	895.238	1.15122	0.100402	895.238	3.95842	4.3e-12	895.238	0.971056	0.215621	895.238	1.96805	0.00260049
ZMO0399	Uncharacterized protein	114.531	1.18556	0.116692	114.531	3.99293	5.27e-11		ZMO0778	Acriflavin resistance protein	372.841	-0.325624	0.568562	372.841	-1.32027	0.00298202		ZMO0432	Short-chain dehydrogenase/reductase SDR	1406.11	-1.89445	0.000627	122.202	-1.31765	0.00232528	122.202	-0.74559	0.140715	122.202	-1.00764	0.0349637
ZMO0400	Uncharacterized protein	315.628	0.987812	0.0737485	315.628	2.94003	1.12e-10		ZMO0780	RND efflux system, outer membrane lipoprotein, NodT family	51.0352	0.228588	0.790916	51.0352	-1.66889	0.0192766		ZMO0443	Queuine tRNA-ribosyltransferase (EC 2.4.2.29) (Guanine insertion enzyme) (tRNA-guanine transglycosylase)	1750.51	-1.14074	0.0668114	1750.51	-1.90929	0.000808022	1750.51	-1.48304	0.0192365	1750.51	-1.73515	0.00298202
ZMO0406	Anaerobic ribonucleoside-triphosphate reductase	1311.38	-1.91046	0.00057584	267.07	-0.382464	0.527848		ZMO0781	Transcriptional regulator, LysR family (EC 4.2.1.1)	348.907	-1.08328	0.0450301	348.907	0.351235	0.56698		ZMO0454	Levansucrase (EC 2.4.1.10) (Beta-D-fructofuranosyl transferase) (Sucrose 6-fructosyl transferase)	124.123	-1.8359	0.000282747	151.831	-1.45037	0.00284281	151.831	-1.2053	0.0252834	151.831	-1.57917	0.00200557
ZMO0425	FeS assembly ATPase SufC	81.9919	-0.415663	0.5645	81.9919	-1.3788	0.0307659		ZMO0791	Aspartate carbamoyltransferase (EC 2.1.3.2) (Aspartate transcarbamylase) (ATCase)	81.5459	0.879695	0.205356	81.5459	1.58897	0.00685274		ZMO0462	Arginase/agmatinase/formiminoglutamase	282.519	-1.80378	0.000409117	841.032	-1.11053	0.0280904	841.032	-1.23955	0.0188926	841.032	-1.2081	0.0172328
ZMO0447	NifZ family protein	40.0311	-1.87793	0.00719246	42.9965	0.120106	0.910081		ZMO0809	UPF0235 protein ZMO0809	58.7996	1.84124	0.0561001	58.7996	1.91151	0.0370409		ZMO0464	Ribonucleoside-diphosphate reductase subunit beta (EC 1.17.4.1)	1377.32	-1.78466	0.000855861	161.664	-2.25561	0.000711643	161.664	-1.17722	0.134878	161.664	-2.01014	0.00428629
ZMO0448	Cell wall hydrolase SleB	3927.74	-1.86315	0.0235576	1427.96	1.7758	0.0395487		ZMO0813	Peptide deformylase (PDF) (EC 3.5.1.88) (Polypeptide deformylase)	274.309	-1.31061	0.00268628	274.309	-0.742903	0.095623		ZMO0472	Formate--tetrahydrofolate ligase (EC 6.3.4.3) (Formyltetrahydrofolate synthetase) (FHS) (FTHFS)	106.807	-1.76594	0.0215424	495.244	-0.34363	0.621205	495.244	-1.51729	0.00600168	495.244	-0.546589	0.373887
ZMO0452	Transcriptional regulator, MucR family	1966.91	-1.84143	0.00320028	282.418	-0.773758	0.179886		ZMO0831	UDP-N-acetylglucosamine--N-acetylmuramyl-(pentapeptide) pyrophosphoryl-undecaprenol N-acetylglucosamine transferase (EC 2.4.1.227) (Undecaprenyl-PP-MurNAc-pentapeptide-UDPGlcNAc GlcNAc transferase)	99.3476	-0.493783	0.391606	99.3476	-1.03099	0.0450155		ZMO0482	CTP synthase (EC 6.3.4.2) (CTP synthetase) (UTP--ammonia ligase)	374.811	0.75347	0.167515	374.811	1.53154	0.00158366	374.811	0.351229	0.603508	374.811	1.14113	0.0298232
ZMO0468	Uncharacterized protein	65.5256	-1.77207	0.0119068	554.62	-0.244331	0.737377		ZMO0837	Cell division protein FtsZ	316.706	0.943858	0.0730997	316.706	1.51989	0.00099134		ZMO0507	Preprotein translocase, SecG subunit	434.603	2.02542	0.00276872	434.603	1.95878	0.0032318	434.603	2.25535	0.00130251	434.603	2.43642	0.000204955
ZMO0484	MgtC/SapB transporter	181.833	0.0922197	0.921895	181.833	1.29622	0.0334396		ZMO0840	Sporulation domain protein	157.865	-1.45222	0.0470515	157.865	-1.1998	0.0953478		ZMO0509	Sec-independent protein translocase protein TatB	346.424	1.82745	0.0005177	346.424	0.629426	0.326247	346.424	2.06583	9.29e-05	346.424	0.693534	0.252901
ZMO0493	Glutamine synthetase (EC 6.3.1.2)	70.39	-1.74805	0.0115715	589.765	-1.09697	0.0446761		ZMO0850	Sigma54 specific transcriptional regulator, Fis family	377.806	0.999701	0.0404967	377.806	1.06948	0.0202089		ZMO0538	Fructose-1,6-bisphosphatase	1427.96	-1.73393	0.0443936	720.14	-0.083823	0.925287	720.14	-1.30857	0.0371074	720.14	-0.161381	0.848677
ZMO0506	Class I peptide chain release factor	1191.78	0.846635	0.123678	1191.78	1.32176	0.00963651		ZMO0854	Phosphopantetheine adenylyltransferase (EC 2.7.7.3) (Dephospho-CoA pyrophosphorylase) (Pantetheine-phosphate adenylyltransferase) (PPAT)	61.2187	-1.54723	0.0199121	61.2187	-0.731665	0.282057		ZMO0542	Protein ZMO0507	2605.78	1.42732	0.0155495	2605.78	1.08274	0.0809593	2605.78	1.35154	0.0314114	2605.78	1.96394	0.000512468
ZMO0544	Isocitrate dehydrogenase [NADP] (EC 1.1.1.42)	329.601	-0.812845	0.100982	329.601	-1.00901	0.0387317		ZMO0856	Exodeoxyribonuclease 7 small subunit (EC 3.1.11.6) (Exodeoxyribonuclease VII small subunit) (Exonuclease VII small subunit)	329.538	-2.13011	0.0450099	329.538	-0.392181	0.774572		ZMO0547	Uncharacterized protein	573.403	1.74605	0.0410911	573.403	1.31849	0.153084	573.403	1.7781	0.0507725	573.403	1.83401	0.0341109
ZMO0552	Thymidine kinase (EC 2.7.1.21)	219.172	-0.695435	0.250674	219.172	-1.19184	0.0389585		ZMO0871	Squalene-associated FAD-dependent desaturase	165.087	-0.813615	0.179103	165.087	-1.29748	0.0188155		ZMO0572	Cell wall hydrolase SleB	243.27	0.247978	0.694147	243.27	1.3608	0.00352508	243.27	0.134634	0.868304	243.27	1.06953	0.0348594
ZMO0553	Ribosome-binding factor A	205.387	-0.320312	0.632457	205.387	-1.54815	0.00460518		ZMO0896	Uncharacterized protein	267.368	1.43202	0.0324573	267.368	1.17644	0.0770798		ZMO0576	50S ribosomal protein L17	726.357	-1.7317	0.00878884	412.143	-1.23732	0.00545575	412.143	-1.00499	0.0408	412.143	-1.4357	0.00135914
ZMO0559	Uncharacterized protein	68.2115	1.23156	0.0434192	68.2115	0.207566	0.808822		ZMO0912	Uncharacterized protein	1035.26	2.63285	0.00642027	1035.26	1.34937	0.187961		ZMO0593	Chloride channel core	239.76	-1.67682	0.0221247	185.263	-1.06128	0.0542787	185.263	-1.34429	0.0192365	185.263	-0.861847	0.141738
ZMO0560	Aminotransferase class I and II	139.574	1.05584	0.0090363	139.574	0.378261	0.464138		ZMO0917	2-nitropropane dioxygenase, NPD	724.468	0.865976	0.14969	724.468	1.26102	0.0193575		ZMO0604	ABC transporter, conserved site	1747.83	0.053622	0.935547	1747.83	1.58812	0.000131273	1747.83	-0.662176	0.204274	1747.83	1.29993	0.00298202
ZMO0562	Aminotransferase class I and II	186.899	1.01357	0.0138463	186.899	-0.149919	0.798958		ZMO0921	Uncharacterized protein	303.837	0.266616	0.642042	303.837	1.60167	6.38e-05		ZMO0605	Pseudouridine synthase (EC 5.4.99.-)	85.0353	-1.61988	0.0191505	527.422	-0.129402	0.860649	527.422	-1.09226	0.0490497	527.422	0.478831	0.423605
ZMO0571	Binding-protein-dependent transport systems inner membrane component	1858.94	0.0234696	0.973111	1858.94	1.53466	0.00368102		ZMO0937	Aromatic-amino-acid transaminase (EC 2.6.1.57)	284.74	-1.15093	0.0029849	284.74	-0.453227	0.279208		ZMO0610	Exodeoxyribonuclease III Xth	468.285	0.894086	0.208959	468.285	1.41938	0.0350793	468.285	1.50435	0.0325613	468.285	2.59858	3.71e-05
ZMO0586	Peptidase U32	979.212	-1.72653	0.000845708	99.7309	-0.341138	0.641362		ZMO0952	tRNA (cytidine(34)-2'-O)-methyltransferase (EC 2.1.1.207) (tRNA (cytidine/uridine-2'-O-)-methyltransferase TrmL)	19.4763	-1.43656	0.113993	19.4763	-2.39802	0.014799		ZMO0614	Flagellin domain protein	561.369	1.56573	0.0458394	561.369	0.542244	0.590062	561.369	2.39364	0.00234974	561.369	2.1493	0.00428365
ZMO0587	Histidine kinase	325.082	-1.70169	0.00128897	131.466	-0.679641	0.201641		ZMO0962	N-acetylglucosamine-6-phosphate deacetylase (EC 3.5.1.25)	129.322	-1.43776	0.0496049	129.322	-0.923459	0.212489		ZMO0627	Uncharacterized protein	508.877	-1.61009	0.00122057	1977.45	0.133335	0.898489	1977.45	-1.68285	0.0252834	1977.45	0.223731	0.82854
ZMO0591	NifU-like involved in Fe-S cluster formation	66.6538	1.0942	0.0187753	66.6538	0.739646	0.158169		ZMO0963	Transcriptional regulator, TetR family	717.636	-1.07652	0.0186389	717.636	0.0906315	0.887663		ZMO0628	Flagellar basal-body rod protein FlgF	1680.4	0.591628	0.289816	1680.4	1.73486	0.000248282	1680.4	-0.399976	0.533045	1680.4	1.33358	0.00832382
ZMO0603	MotA/TolQ/ExbB proton channel	938.074	-1.65856	0.00370212	470.599	-0.365906	0.566682		ZMO0984	Peptidase M23	240.404	-1.08034	0.298049	240.404	-1.85672	0.0446823		ZMO0631	Flagellar basal body rod protein FlgB	233.562	1.14172	0.0393515	233.562	1.18453	0.0334396	233.562	1.66045	0.0029849	233.562	2.00277	0.000118186
ZMO0616	MotA/TolQ/ExbB proton channel	81.9855	1.26126	0.00401848	81.9855	0.189266	0.768133		ZMO1010	Uncharacterized protein	118.271	0.462748	0.423686	118.271	1.72904	6.38e-05		ZMO0661	Argininosuccinate synthase (EC 6.3.4.5) (Citrulline--aspartate ligase)	97.6285	-1.60793	0.00894026	226.597	-0.75359	0.23991	226.597	-1.19981	0.0545539	226.597	-1.22092	0.0418189
ZMO0617	Uncharacterized protein	69.4385	1.34032	0.00331195	69.4385	0.0576612	0.938373		ZMO1015	Uncharacterized protein	74.7169	1.74524	0.0173813	74.7169	1.31368	0.0770904		ZMO0662	Uncharacterized protein	202.711	-1.60122	0.000452447	469.938	-0.973869	0.0387507	469.938	-1.32442	0.0055502	469.938	-0.696247	0.165069
ZMO0642	Flagellar basal body-associated protein FliL	483.72	1.66294	0.00119441	483.72	0.973169	0.082206		ZMO1050	Phosphate import ATP-binding protein PstB (EC 3.6.3.27) (ABC phosphate transporter) (Phosphate-transporting ATPase)	244.795	-1.75976	0.0112465	244.795	-0.620187	0.416183		ZMO0673	Sigma54 specific transcriptional regulator, Fis family	278.725	-1.59886	0.00837621	249.998	-0.742385	0.367366	249.998	-1.6129	0.0312465	249.998	-0.695886	0.384973
ZMO0646	Flagellar protein	820.692	0.761825	0.18705	820.692	1.54589	0.00284281		ZMO1057	GCN5-related N-acetyltransferase	66.201	1.16003	0.0371074	66.201	-0.179642	0.823132		ZMO0677	3-oxoacyl-(Acyl-carrier-protein) reductase	226.371	-1.59773	0.00436617	245.749	-1.48971	0.00765603	245.749	-1.48637	0.0156557	245.749	-1.58365	0.00611118
ZMO0652	Flagellar protein FliS	1949.34	1.937	0.0172174	1949.34	2.00001	0.0124768		ZMO1067	Fe-S metabolism associated SufE	467.267	-1.45776	0.0196387	467.267	-0.147538	0.863044		ZMO0680	Adenylosuccinate lyase (ASL) (EC 4.3.2.2) (Adenylosuccinase)	646.999	2.11447	0.000166029	646.999	2.20186	3.5e-05	646.999	1.72122	0.00399241	646.999	1.76376	0.00184023
ZMO0657	Arginine/ornithine succinyltransferase subunit (EC 2.3.1.109)	253.871	-0.650209	0.132804	253.871	-1.55589	6.36e-05		ZMO1069	Heat shock protein DnaJ domain protein	136.915	1.89068	0.0188791	136.915	2.53857	0.000493218		ZMO0682	DNA recombination protein RmuC homolog	1802.95	0.418641	0.393335	1802.95	1.0766	0.0110176	1802.95	0.381713	0.475725	1802.95	1.31323	0.00166183
ZMO0667	CTP synthase (EC 6.3.4.2) (CTP synthetase) (UTP--ammonia ligase)	841.032	-1.59952	0.000949244	3856.54	-0.0853236	0.913598		ZMO1077	Ribosome maturation factor RimM	196.835	1.46493	0.0192365	196.835	1.64659	0.00470729		ZMO0684	3-isopropylmalate dehydrogenase (EC 1.1.1.85) (3-IPM-DH) (Beta-IPM dehydrogenase) (IMDH)	943.47	0.631805	0.240445	943.47	1.61597	0.000553677	943.47	0.925343	0.0917081	943.47	1.54719	0.00128213
ZMO0676	Ketol-acid reductoisomerase (EC 1.1.1.86) (Acetohydroxy-acid isomeroreductase) (Alpha-keto-beta-hydroxylacyl reductoisomerase)	1389.85	-1.59783	0.0100436	458.686	0.0728174	0.910081		ZMO1079	50S ribosomal protein L19	593.216	1.0462	0.197396	593.216	1.56866	0.0298305		ZMO0685	CRISPR-associated endonuclease Cas1 (EC 3.1.-.-)	1904.22	0.954369	0.0853201	1904.22	1.97569	4.64e-05	1904.22	0.0794245	0.936141	1904.22	1.13471	0.037523
ZMO0687	Phosphoribosylamine--glycine ligase (EC 6.3.4.13) (GARS) (Glycinamide ribonucleotide synthetase) (Phosphoribosylglycinamide synthetase)	119.822	-1.58488	0.013982	4364.76	0.402632	0.638775		ZMO1086	Glucanase (EC 3.2.1.-)	219.107	0.100838	0.868489	219.107	1.22515	0.00061353		ZMO0686	CRISPR-associated protein, Csy1 family	2237.55	2.47295	0.00760673	2237.55	3.83277	5.18e-06	2237.55	1.69697	0.10202	2237.55	2.26622	0.0165123
ZMO0695	Uncharacterized protein	487.215	0.664549	0.177436	487.215	1.00754	0.0307659		ZMO1087	Lytic murein transglycosylase	90.7032	0.30373	0.641163	90.7032	1.02238	0.0367676		ZMO0693	CRISPR-associated protein, Csy3 family	1053.85	1.61863	0.0210336	1053.85	0.623754	0.471416	1053.85	2.61156	0.000140411	1053.85	1.64997	0.0198406
ZMO0697	Small multidrug resistance protein	191.188	1.12902	0.0737485	191.188	1.23897	0.048545		ZMO1115	Undecaprenyl-diphosphatase (EC 3.6.1.27) (Bacitracin resistance protein) (Undecaprenyl pyrophosphate phosphatase)	110.085	0.0136186	0.985729	110.085	-1.02581	0.0328407		ZMO0694	CRISPR-associated protein, Csy4 family	939.325	-0.0987945	0.920022	939.325	1.26052	0.0494002	939.325	-0.067622	0.949825	939.325	1.85911	0.00205352
ZMO0724	Uridylate kinase (UK) (EC 2.7.4.22) (Uridine monophosphate kinase) (UMP kinase) (UMPK)	189.99	-1.5506	0.00568419	260.759	-0.0619295	0.939602		ZMO1130	CinA domain protein	127.361	0.429566	0.449592	127.361	1.35151	0.00193501		ZMO0704	Signal transduction protein	265.023	-1.57546	0.00364468	376.167	-1.12676	0.0467521	376.167	-1.35512	0.0196387	376.167	-0.700945	0.252783
ZMO0759	Ribulose-phosphate 3-epimerase (EC 5.1.3.1)	103.375	-1.50297	0.0349391	124.123	-0.74205	0.187681		ZMO1152	Isoprenyl transferase (EC 2.5.1.-)	393.355	0.58131	0.244368	393.355	1.09774	0.00982371		ZMO0715	OsmC family protein	249.998	-1.56383	0.0253585	224.673	-1.28704	0.0113367	224.673	-1.23024	0.0257887	224.673	-1.16792	0.0304464
ZMO0785	Putative pre-16S rRNA nuclease (EC 3.1.-.-)	113.832	0.694899	0.137642	113.832	1.02823	0.0206983		ZMO1169	ATPase BadF/BadG/BcrA/BcrD type	279.367	0.938557	0.0889027	279.367	1.24654	0.0132618		ZMO0731	Uncharacterized protein	2319.79	0.787114	0.0828292	2319.79	1.0189	0.0193143	2319.79	0.825733	0.0853681	2319.79	1.39716	0.000865045
ZMO0793	Uncharacterized protein	63.9612	1.49349	0.0412695	63.9612	-0.505672	0.610456		ZMO1173	Uncharacterized protein	1099.93	-0.771403	0.0526445	1099.93	-1.06318	0.00313174		ZMO0740	AMP-dependent synthetase and ligase	19295.4	4.271	2.92e-06	19295.4	2.69258	0.00407494	19295.4	4.84236	6.59e-08	19295.4	4.00922	1.14e-05
ZMO0824	Ribosome-recycling factor (RRF) (Ribosome-releasing factor)	291.398	-1.49386	0.00894026	354.933	-0.635512	0.187017		ZMO1177	Two component transcriptional regulator, winged helix family	427.783	0.244136	0.754953	427.783	1.29575	0.0188155		ZMO0743	Aspartate--tRNA(Asp/Asn) ligase (EC 6.1.1.23) (Aspartyl-tRNA synthetase) (AspRS) (Non-discriminating aspartyl-tRNA synthetase) (ND-AspRS)	396.3	0.991066	0.0354116	396.3	0.207711	0.743707	396.3	1.70592	0.00022029	396.3	0.987451	0.041124
ZMO0827	Uncharacterized protein	492.7	-1.48243	0.0039037	277.182	-0.995152	0.0963114		ZMO1178	Phosphoribosyl-AMP cyclohydrolase (PRA-CH) (EC 3.5.4.19)	409.609	0.0281336	0.979134	409.609	1.35078	0.0193575		ZMO0748	DNA-directed RNA polymerase subunit beta (RNAP subunit beta) (EC 2.7.7.6) (RNA polymerase subunit beta) (Transcriptase subunit beta)	256.422	2.1136	0.00287291	256.422	1.48814	0.0460145	256.422	1.76909	0.021703	256.422	1.2168	0.124097
ZMO0851	Anthranilate synthase component I (EC 4.1.3.27)	554.62	-1.47803	0.00585594	142.638	-0.48837	0.499425		ZMO1202	Transcriptional repressor NrdR	48.4927	-1.62413	0.0405815	48.4927	-1.72606	0.0255939		ZMO0750	CsbD family protein	498.084	1.78875	0.00894026	498.084	1.59463	0.0218472	498.084	1.30746	0.0879197	498.084	1.63591	0.0202089
ZMO0860	Ferredoxin	60.7559	0.171276	0.859282	60.7559	1.59378	0.0114031		ZMO1203	tRNA (cytidine/uridine-2'-O-)-methyltransferase TrmJ (EC 2.1.1.200) (tRNA (cytidine(32)/uridine(32)-2'-O)-methyltransferase) (tRNA Cm32/Um32 methyltransferase)	99.1276	-1.44262	0.0408116	99.1276	-0.753243	0.300751		ZMO0756	Peptide chain release factor 3 (RF-3)	170.487	-1.54836	0.00205587	214.427	-0.995203	0.0614496	214.427	-1.16828	0.0357506	214.427	-1.04281	0.0547
ZMO0874		775.143	-1.45929	0.0253585	497.518	-0.373698	0.579422		ZMO1226	30S ribosomal protein S18	2490.89	-1.93048	0.0284087	2490.89	-0.646182	0.520155		ZMO0757	Cysteine synthase (EC 2.5.1.47)	185.263	-1.5356	0.00354679	120.943	-1.30313	0.0384384	120.943	-2.49237	9.29e-05	120.943	-0.952985	0.151991
ZMO0875	ABC transporter related protein	689.674	-1.45115	0.000845708	184.586	-0.489201	0.432562		ZMO1232	Glycosyl transferase group 1	558.424	0.814518	0.101	558.424	1.22761	0.00527532		ZMO0758	Ribosomal large subunit pseudouridine synthase D (EC 5.4.99.23) (23S rRNA pseudouridine(1911/1915/1917) synthase) (rRNA pseudouridylate synthase D) (rRNA-uridine isomerase D)	224.673	-1.51155	0.00287291	127.334	-0.882134	0.422949	127.334	-2.24706	0.021703	127.334	-1.3773	0.165849
ZMO0880	Putative CheA signal transduction histidine kinase	466.756	0.284594	0.653034	466.756	1.09904	0.0332738		ZMO1235	Ferric uptake regulator, Fur family	58.4235	0.814741	0.343747	58.4235	1.54265	0.0328407		ZMO0814	Uncharacterized protein	277.182	-1.49756	0.00712795	278.725	-0.702674	0.32576	278.725	-1.3374	0.0445906	278.725	-0.847601	0.210019
ZMO0910	ABC transporter related protein	992.189	0.348818	0.527447	992.189	1.88731	6.25e-06		ZMO1257	Uncharacterized protein	25.4267	-0.598858	0.605727	25.4267	-3.21758	0.00683649		ZMO0826	TPR repeat-containing protein	1977.45	-1.49135	0.0397373	138.685	-0.730859	0.15122	138.685	-0.915713	0.0853681	138.685	-1.15859	0.0216438
ZMO0915	Copper-translocating P-type ATPase	4415.27	0.502473	0.535858	4415.27	1.8541	0.00496586		ZMO1286	Sorbitol dehydrogenase small subunit	454.454	1.52987	0.0110586	454.454	0.705319	0.273542		ZMO0859	Aspartate--tRNA(Asp/Asn) ligase (EC 6.1.1.23) (Aspartyl-tRNA synthetase) (AspRS) (Non-discriminating aspartyl-tRNA synthetase) (ND-AspRS)	56.7569	1.20722	0.0147208	56.7569	1.18834	0.0175222	56.7569	1.13976	0.0408116	56.7569	1.28205	0.0148223
ZMO0916	Heavy metal transport/detoxification protein	3524.99	0.635557	0.487316	3524.99	2.25618	0.00253877		ZMO1299	Capsular polysaccharide biosynthesis protein	5592.81	-1.37425	0.0187246	5592.81	0.341098	0.628962		ZMO0866	UDP-N-acetylmuramoyl-tripeptide--D-alanyl-D-alanine ligase (EC 6.3.2.10) (D-alanyl-D-alanine-adding enzyme)	3160.63	1.62225	0.0922824	3160.63	1.88041	0.0473873	3160.63	2.22786	0.0207459	3160.63	2.35264	0.0103558
ZMO0924	2,3-bisphosphoglycerate-dependent phosphoglycerate mutase (BPG-dependent PGAM) (PGAM) (Phosphoglyceromutase) (dPGM) (EC 5.4.2.11)	1501.63	-1.4258	0.0408962	1091.82	-0.700256	0.0999997		ZMO1334	YceI family protein	260.873	1.17529	0.0164927	260.873	0.333452	0.568968		ZMO0869	Uncharacterized protein	142.638	-1.4623	0.0117146	237.849	-1.08517	0.0500965	237.849	-1.42984	0.0128526	237.849	-1.19289	0.033759
ZMO0928	Peptidase S58 DmpA	135.024	1.18455	0.117627	135.024	3.50962	1.82e-08		ZMO1341	Uncharacterized protein	215.988	0.439822	0.498953	215.988	1.0819	0.0441186		ZMO0876	Aminotransferase class V	376.167	-1.44858	0.0077258	4007.19	0.0163682	0.992606	4007.19	-2.52983	0.0237566	4007.19	-0.209944	0.892798
ZMO0940	Transcriptional regulator, MarR family	138.654	0.610047	0.18696	138.654	1.17024	0.00496586		ZMO1366	30S ribosomal protein S4	2431.96	0.0816499	0.943545	2431.96	1.32987	0.0371084		ZMO0877	Cation diffusion facilitator family transporter	184.586	-1.44841	0.00454437	177.445	-0.0476735	0.947895	177.445	-1.50342	0.00550133	177.445	-0.533188	0.366503
ZMO0941	NAD-dependent epimerase/dehydratase	101.991	1.19012	0.0458394	101.991	0.390477	0.61785		ZMO1390	Uncharacterized protein	30.4891	0.339995	0.750473	30.4891	-2.19283	0.033967		ZMO0886	Pyridoxine/pyridoxamine 5'-phosphate oxidase (EC 1.4.3.5) (PNP/PMP oxidase) (PNPOx) (Pyridoxal 5'-phosphate synthase)	470.599	-1.44315	0.00320028	404.358	0.110443	0.879856	404.358	-1.15057	0.038011	404.358	0.660672	0.239664
ZMO0949	ATP-dependent Clp protease ATP-binding subunit ClpX	1311.87	-0.0525466	0.91831	1311.87	1.22168	3.19e-05		ZMO1404	RNA polymerase, sigma-24 subunit, ECF subfamily	172.802	0.619136	0.365464	172.802	1.22771	0.0334547		ZMO0890	AMP-dependent synthetase and ligase	341.822	-1.43883	0.00401848	328.472	-0.593253	0.215167	328.472	-1.11586	0.0148889	328.472	-0.461824	0.343503
ZMO0950	GCN5-related N-acetyltransferase	415.412	0.312285	0.618884	415.412	1.19687	0.0187178		ZMO1452	Major facilitator superfamily MFS_1	185.896	-0.0774116	0.938912	185.896	-1.4436	0.014799		ZMO0895	4-hydroxy-3-methylbut-2-enyl diphosphate reductase (EC 1.17.1.2)	438.998	1.85345	0.0945215	438.998	2.57459	0.0137791	438.998	2.64497	0.0180938	438.998	2.45955	0.0219642
ZMO0965	Protease 4 (EC 3.4.21.-) (Endopeptidase IV) (Protease IV) (Signal peptide peptidase)	1280.42	-1.42414	0.022581	241.899	-0.811341	0.15816		ZMO1473	Uncharacterized protein	319.4	0.479243	0.358468	319.4	1.12197	0.00871516		ZMO0899	Flagellar motor protein MotA	629.581	1.50985	0.0223587	629.581	1.05435	0.140406	629.581	1.76702	0.0100196	629.581	1.13499	0.104437
ZMO0989	Heat shock protein Hsp20	14791.8	-0.561659	0.60981	14791.8	2.44259	0.00475316		ZMO1515	50S ribosomal protein L20	558.648	1.29312	0.0324973	558.648	1.55769	0.00529202		ZMO0900	Glutamate--tRNA ligase 1 (EC 6.1.1.17) (Glutamyl-tRNA synthetase 1) (GluRS 1)	245.193	-1.42616	0.00495441	341.822	-1.22989	0.0144739	341.822	-1.47211	0.00541029	341.822	-0.56708	0.323753
ZMO0997	Phosphoenolpyruvate carboxylase (PEPC) (PEPCase) (EC 4.1.1.31)	295.104	-1.41394	0.0005177	2027.4	0.0138606	0.98578		ZMO1528	Acriflavin resistance protein	163.397	-0.595177	0.462328	163.397	-1.70106	0.0133709		ZMO0903	Uncharacterized protein	439.211	1.25702	0.0645461	439.211	1.39029	0.0387507	439.211	1.79214	0.00870794	439.211	2.32506	0.000204955
ZMO1005	ATP synthase subunit a (ATP synthase F0 sector subunit a) (F-ATPase subunit 6)	3856.54	-1.41324	0.00855154	303.459	-0.681328	0.130981		ZMO1544	Cobalt chelatase, pCobS small subunit (EC 6.6.1.2)	43.5335	-0.269822	0.7494	43.5335	-1.51001	0.030621		ZMO0920	NAD+ synthetase (EC 6.3.5.1)	1358.67	0.132654	0.890648	1358.67	2.33648	4.06e-05	1358.67	-0.542545	0.481825	1358.67	1.69172	0.00597814
ZMO1013	Maf-like protein ZMO1013	964.287	1.08637	0.00582381	964.287	0.898638	0.0265582		ZMO1574	Transcriptional regulator, LysR family (EC 4.2.1.1)	112.733	-0.569107	0.309523	112.733	-1.20665	0.0178494		ZMO0929	Glutamate--tRNA ligase 1 (EC 6.1.1.17) (Glutamyl-tRNA synthetase 1) (GluRS 1)	92.5509	-0.154672	0.890869	92.5509	4.7424	2.69e-16	92.5509	0.55468	0.59108	92.5509	2.50635	0.00046053
ZMO1014	Translation initiation factor IF-1	4583.95	2.20388	0.000176032	4583.95	2.1792	0.000105818		ZMO1582	Uracil-DNA glycosylase superfamily	51.6833	-0.0350669	0.981204	51.6833	-1.91028	0.0450144		ZMO0930	2-isopropylmalate synthase (EC 2.3.3.13) (Alpha-IPM synthase) (Alpha-isopropylmalate synthase)	134.198	0.47504	0.633065	134.198	4.06435	5.32e-09	134.198	0.300761	0.812461	134.198	1.7099	0.0483346
ZMO1021	Alpha/beta fold family hydrolase-like protein	174.597	-0.0201591	0.967669	174.597	1.27283	0.000292258		ZMO1584	DNA replication and repair protein RecF	446.833	4.11178	0.00363526	446.833	2.8515	0.0457455		ZMO0931	Uncharacterized protein	126.692	0.391768	0.657469	126.692	4.92737	1.93e-17	126.692	0.866136	0.372644	126.692	2.12148	0.00476191
ZMO1043	N-(5'-phosphoribosyl)anthranilate isomerase (PRAI) (EC 5.3.1.24)	99.7309	-1.39271	0.0140797	171.888	-0.167372	0.827868		ZMO1586	Ferroxidase (EC 1.16.3.1)	712.804	2.07222	0.0268832	712.804	1.10174	0.262276		ZMO0932	Uncharacterized protein	169.648	0.270288	0.780746	169.648	4.92907	1.93e-17	169.648	-0.530278	0.59667	169.648	1.55653	0.0344903
ZMO1045	Phosphate-selective porin O and P	216.2	0.663353	0.207581	216.2	1.25592	0.00803895		ZMO1587	Uncharacterized protein	26.5254	0.786531	0.433484	26.5254	-3.18832	0.0180789		ZMO0934	Uncharacterized protein	43567.4	3.57615	0.0266923	224.565	4.04415	0.00108592	224.565	2.86769	0.0404967	224.565	2.81962	0.0348594
ZMO1047	3-hydroxyacyl-[acyl-carrier-protein] dehydratase FabZ (EC 4.2.1.59) ((3R)-hydroxymyristoyl-[acyl-carrier-protein] dehydratase) ((3R)-hydroxymyristoyl-ACP dehydrase) (Beta-hydroxyacyl-ACP dehydratase)	427.158	-1.38632	0.00262828	285.379	-0.452834	0.363343		ZMO1610	Uncharacterized protein	2785.02	1.32244	0.0312465	2785.02	0.854213	0.17055		ZMO0936	Uncharacterized protein	129.209	1.1698	0.033263	129.209	-0.108877	0.8942	129.209	1.20254	0.0406711	129.209	0.318394	0.660276
ZMO1049	Zinc metalloprotease (EC 3.4.24.-)	357.821	-1.38423	0.0171438	171.891	-1.08397	0.0663818		ZMO1639	Protein-export protein SecB	120.57	0.0679277	0.943777	120.57	-1.38541	0.014799		ZMO0945	Uncharacterized protein	320.953	0.990454	0.0253585	320.953	1.545	0.000133103	320.953	0.743948	0.134898	320.953	1.94672	2.07e-06
ZMO1055	Diguanylate cyclase/phosphodiesterase	643.709	0.0711888	0.928338	643.709	1.68356	0.000717147		ZMO1650	Gluconolactonase (EC 3.1.1.17) (D-glucono-delta-lactone lactonohydrolase) [Cleaved into: Gluconolactonase; Gluconolactonase minor isoform]	132.174	-0.20675	0.750968	132.174	-1.06335	0.0337824		ZMO0971	Uncharacterized protein	283.075	-0.440709	0.350011	283.075	-1.01429	0.0175222	283.075	-1.04804	0.0196387	283.075	-0.526082	0.2659
ZMO1062	Uncharacterized protein	515.905	0.563754	0.192519	515.905	2.27862	4.01e-11		ZMO1655	Ubiquinone biosynthesis O-methyltransferase (EC 2.1.1.64)	334.956	-0.132693	0.882634	334.956	1.09397	0.049493		ZMO0973	Uncharacterized protein	633.011	-1.42315	0.000922602	718.336	-1.11048	0.13906	718.336	-1.80691	0.0136434	718.336	-0.339762	0.715213
ZMO1063	Phage shock protein A, PspA	548.242	0.247317	0.710866	548.242	1.39823	0.00496586		ZMO1697	Zinc-binding alcohol dehydrogenase family protein	334.102	0.0799889	0.953259	334.102	1.83571	0.0307151		ZMO0985	Aldose 1-epimerase	178.459	-1.41951	0.0010415	81.7627	-1.15201	0.0295968	81.7627	-0.188182	0.808502	81.7627	-1.31005	0.0265905
ZMO1065	Phage shock protein C, PspC	344.944	-0.301635	0.613342	344.944	1.2107	0.0100618		ZMO1699	GTP cyclohydrolase-2 (EC 3.5.4.-) (EC 3.5.4.25)	72.0164	-0.732328	0.205026	72.0164	-1.20606	0.0245185		ZMO0988	Adenine deaminase (ADE) (EC 3.5.4.2) (Adenine aminohydrolase) (AAH)	480.917	1.9368	0.00689962	480.917	2.70148	4.38e-05	480.917	1.84458	0.0166665	480.917	2.07386	0.00342181
ZMO1081	Uncharacterized protein	470.448	-0.501206	0.432363	470.448	1.24103	0.0240892		ZMO1700	Exodeoxyribonuclease III Xth	2215.46	2.6995	0.0375515	2215.46	3.19942	0.00768564		ZMO0996	Phosphoglycerate kinase (EC 2.7.2.3)	1604.36	0.544632	0.279408	1604.36	1.64306	9.77e-05	1604.36	0.605032	0.260272	1604.36	2.07272	1.15e-06
ZMO1114	Phage SPO1 DNA polymerase-related protein	77.5888	1.5905	0.0117974	77.5888	-0.142872	0.88022		ZMO1707	Thioredoxin domain protein	55.3378	-1.4138	0.0158032	55.3378	-1.22717	0.0318744		ZMO0998	5'-nucleotidase SurE (EC 3.1.3.5) (Nucleoside 5'-monophosphate phosphohydrolase)	418.939	1.97632	0.00109267	418.939	1.05773	0.11548	418.939	1.84085	0.00401512	418.939	0.4067	0.612721
ZMO1116	Squalene synthase HpnC	237.849	-1.33101	0.0123137	187.417	-0.762467	0.285323		ZMO1719	Uncharacterized protein	4458.84	0.758761	0.32167	4458.84	1.38989	0.033967		ZMO1000	Uncharacterized protein	321.379	-2.88472	1.09e-06	321.379	-2.57729	5.55e-06	321.379	-1.92602	0.00286821	321.379	-2.76301	6.86e-06
ZMO1127	Cytidylate kinase (CK) (EC 2.7.4.25) (Cytidine monophosphate kinase)	2237.15	-1.30951	0.0101321	208.438	-0.577575	0.186742		ZMO1732	Serine O-acetyltransferase (EC 2.3.1.30)	46228.7	-0.713028	0.43647	46228.7	-2.51529	0.000399471		ZMO1001	MscS Mechanosensitive ion channel	1733.13	1.03526	0.0312434	1733.13	1.16502	0.0131247	1733.13	1.21534	0.0158032	1733.13	1.44328	0.0017075
ZMO1128	DEAD/DEAH box helicase domain protein	227.333	-1.30927	0.00109585	93.4447	-0.646275	0.112865		ZMO1733	Alkyl hydroperoxide reductase/ Thiol specific antioxidant/ Mal allergen	2986.45	-1.45168	0.0749008	2986.45	-2.17916	0.00260049		ZMO1007	Peptide methionine sulfoxide reductase MsrA (Protein-methionine-S-oxide reductase) (EC 1.8.4.11) (Peptide-methionine (S)-S-oxide reductase)	1741.15	2.07433	0.000281396	1741.15	-0.0260403	0.982358	1741.15	2.38568	2.16e-05	1741.15	0.645331	0.334189
ZMO1131	Cyclase/dehydrase	164.814	0.619163	0.248008	164.814	1.30643	0.00623212		ZMO1734	Transcriptional regulator, LysR family	658.201	-1.4359	0.0749559	658.201	-1.71735	0.0222605		ZMO1012	5-methyltetrahydropteroyltriglutamate--homocysteine methyltransferase (EC 2.1.1.14) (Cobalamin-independent methionine synthase) (Methionine synthase, vitamin-B12 independent isozyme)	497.518	-1.40791	0.00618422	65.5256	-1.57646	0.0299522	65.5256	-1.59191	0.0408	65.5256	-1.04846	0.176881
ZMO1139	Acetolactate synthase (EC 2.2.1.6)	151.831	-1.30781	0.00760673	185.58	-1.39364	0.000555537		ZMO1735	Uncharacterized protein	141.028	-0.57401	0.387161	141.028	-1.62049	0.00403379		ZMO1025	Amino acid/peptide transporter (EC 3.1.3.1)	467.782	-1.40723	0.0107928	1311.38	-2.493	1.17e-06	1311.38	-1.64795	0.00526296	1311.38	-2.69347	5.28e-07
ZMO1140	Acetolactate synthase, small subunit	4364.76	-1.30655	0.0480407	220.055	-1.97035	0.00531385		ZMO1743	Elongation factor 4 (EF-4) (EC 3.6.5.n1) (Ribosomal back-translocase LepA)	74.1905	-0.613519	0.403223	74.1905	-1.63797	0.0103844		ZMO1026	Uncharacterized protein	576.333	2.21185	0.0253585	576.333	0.489289	0.713512	576.333	2.86004	0.00461219	576.333	1.82283	0.0792344
ZMO1141	Ketol-acid reductoisomerase (EC 1.1.1.86) (Acetohydroxy-acid isomeroreductase) (Alpha-keto-beta-hydroxylacyl reductoisomerase)	354.933	-1.3022	0.00239866	1389.85	-1.69881	0.00520505		ZMO1745	Bis(5'nucleosyl)-tetraphosphatase, ApaH	167.447	-0.923412	0.0637044	167.447	-1.22513	0.00896981		ZMO1027	Uncharacterized protein	381.25	-0.558844	0.292044	381.25	-1.67937	0.000248343	381.25	-0.0828066	0.921456	381.25	-1.03397	0.0439788
ZMO1143	Chloramphenicol acetyltransferase	276.648	-0.820147	0.186251	276.648	-1.30346	0.0272329		ZMO1749	Transcriptional regulator, ArsR family	487.457	1.94222	0.0145655	487.457	1.50215	0.0547		ZMO1029	Anaerobic ribonucleoside-triphosphate reductase	10137.6	-1.39903	0.0369816	689.674	-2.00762	6.59e-07	689.674	-1.20328	0.010011	689.674	-2.09923	7.16e-07
ZMO1148	Peptidyl-tRNA hydrolase (PTH) (EC 3.1.1.29)	897.413	-1.28795	0.0308008	770.376	-0.869524	0.0533069		ZMO1763	Pyridine nucleotide-disulfide oxidoreductase dimerization region	202.711	-1.20483	0.0176703	202.711	-0.227319	0.721114		ZMO1036	Uncharacterized protein	226.597	-1.39359	0.0132622	508.877	-1.48101	0.00287566	508.877	-1.66067	0.00171061	508.877	-1.39271	0.00653889
ZMO1149	5'-nucleotidase SurE (EC 3.1.3.5) (Nucleoside 5'-monophosphate phosphohydrolase)	81.7627	-1.28632	0.0119225	357.821	-1.15683	0.0535426		ZMO1780	Antibiotic biosynthesis monooxygenase	1846.47	0.561712	0.358468	1846.47	1.25746	0.0134952		ZMO1039	Anaerobic ribonucleoside-triphosphate reductase activating protein	814.895	-0.911269	0.0763466	814.895	-1.95198	1.53e-05	814.895	-1.07963	0.0429239	814.895	-1.81047	0.000147072
ZMO1158	Aspartate racemase	3121.09	1.70032	0.00651397	3121.09	2.76311	1.07e-06		ZMO1801	Phenazine biosynthesis protein PhzF family	187.807	0.408253	0.555541	187.807	1.63964	0.00140677		ZMO1040	ABC transporter related protein	459.676	1.69287	0.00256683	459.676	2.77553	2.86e-08	459.676	1.11328	0.0749559	459.676	1.65743	0.00288802
ZMO1165	Amidophosphoribosyltransferase	214.118	1.08021	0.0158963	214.118	1.37792	0.0012276		ZMO1812	Electron transport complex subunit D	120.474	-0.666963	0.3572	120.474	-1.53274	0.0163586		ZMO1041	Argininosuccinate synthase (EC 6.3.4.5) (Citrulline--aspartate ligase)	198.917	1.19686	0.0296313	198.917	1.31503	0.0148233	198.917	1.04105	0.0904953	198.917	2.0282	0.000113159
ZMO1185	Uracil-DNA glycosylase superfamily	2543.61	1.11138	0.16582	2543.61	2.05098	0.00475316		ZMO1829	Nitrogen fixation protein NifX	11.3735	-0.712807	NA	11.3735	-4.7165	0.0437954		ZMO1044	Ribonucleoside-diphosphate reductase (EC 1.17.4.1)	924.674	-0.0245661	0.965879	924.674	1.35917	0.000732836	924.674	0.164772	0.790916	924.674	1.20852	0.00379098
ZMO1191	Deoxyuridine 5'-triphosphate nucleotidohydrolase (dUTPase) (EC 3.6.1.23) (dUTP pyrophosphatase)	128.442	-1.26978	0.0907606	128.442	-1.73766	0.0164919		ZMO1831	Nitrogen fixation protein	38.4241	-0.198372	0.901692	38.4241	-4.27824	0.00223688		ZMO1060	TonB-dependent receptor	556.776	1.3803	0.0207048	556.776	0.54116	0.460727	556.776	1.61922	0.00868826	556.776	0.920789	0.153288
ZMO1198	Inositol-phosphate phosphatase (EC 3.1.3.25)	170.254	-1.28262	0.00837621	170.353	0.0054834	0.992808		ZMO1868	Glucokinase (EC 2.7.1.2) (Glucose kinase)	275.345	-1.03246	0.0247691	275.345	-0.579713	0.225715		ZMO1075	NUDIX hydrolase	456.463	2.00534	0.000294451	456.463	1.67516	0.0022752	456.463	2.54747	2.84e-06	456.463	2.33723	1.8e-05
ZMO1201	Uncharacterized protein	431.571	-1.27451	0.0140797	139.382	-1.28919	0.0601466		ZMO1877	Uncharacterized protein	236.735	0.697282	0.214367	236.735	1.12741	0.02139		ZMO1076	Large-conductance mechanosensitive channel	699.401	1.28772	0.0397373	699.401	1.55434	0.0100816	699.401	1.63586	0.0114016	699.401	2.04825	0.000560605
ZMO1205	Uncharacterized protein	486.726	1.32738	0.0210336	486.726	1.28394	0.0266782		ZMO1884	D-isomer specific 2-hydroxyacid dehydrogenase NAD-binding protein	126.109	2.19965	0.0252834	126.109	1.71951	0.0816219		ZMO1080	Superoxide dismutase (EC 1.15.1.1)	178.071	1.177	0.100982	178.071	2.6909	1.24e-05	178.071	0.962684	0.231515	178.071	1.97732	0.00298202
ZMO1214	Adenylate kinase (AK) (EC 2.7.4.3) (ATP-AMP transphosphorylase) (ATP:AMP phosphotransferase) (Adenylate monophosphate kinase)	720.14	-1.26582	0.0313914	227.333	0.146061	0.792835		ZMO1889	Formate acetyltransferase (EC 2.3.1.54)	92.0431	-0.634964	0.172169	92.0431	-1.60506	0.00030555		ZMO1092	Signal recognition particle protein (Fifty-four homolog)	404.358	-1.37709	0.00651397	336.934	-0.93571	0.0601466	336.934	-1.03511	0.0466664	336.934	-0.377635	0.515041
ZMO1219	LemA family protein	171.888	-1.26162	0.0235648	106.807	-0.321517	0.752385		ZMO1890	SAM-dependent methyltransferase-like protein	105.889	-0.27839	0.683763	105.889	-1.24732	0.0202089		ZMO1093	30S ribosomal protein S16	120.943	-1.34529	0.0283476	245.193	-0.481607	0.43792	245.193	-1.47242	0.00600168	245.193	-0.989282	0.0690025
ZMO1221	Bifunctional enzyme IspD/IspF [Includes: 2-C-methyl-D-erythritol 4-phosphate cytidylyltransferase (EC 2.7.7.60) (4-diphosphocytidyl-2C-methyl-D-erythritol synthase) (MEP cytidylyltransferase) (MCT); 2-C-methyl-D-erythritol 2,4-cyclodiphosphate synthase (MECDP-synthase) (MECPP-synthase) (MECPS) (EC 4.6.1.12)]	93.4447	-1.25798	0.000836481	121.337	-1.04956	0.18231		ZMO1916	Dethiobiotin synthase (EC 6.3.3.3)	509.797	-1.24768	0.0628922	509.797	-1.29662	0.0421511		ZMO1113	Uncharacterized protein	354.361	1.38673	0.0398903	354.361	0.426308	0.626004	354.361	2.06929	0.0024905	354.361	0.762363	0.314558
ZMO1222	Methionine--tRNA ligase (EC 6.1.1.10)	336.934	-1.25516	0.00791804	97.6285	-0.484919	0.529442		ZMO1924	Sulfatase	233.532	-1.15571	0.0164443	233.532	-0.862765	0.0700065		ZMO1118	Uncharacterized protein	246.643	1.89688	0.000841608	246.643	1.57149	0.00556637	246.643	1.68282	0.00550133	246.643	2.2062	7.61e-05
ZMO1225	LPS-assembly protein LptD	383.524	-1.25176	0.00651397	3927.74	-0.853616	0.380969		ZMO1928	Malate dehydrogenase (Oxaloacetate-decarboxylating) (EC 1.1.1.38)	1280.42	-1.25459	0.0632927	1280.42	-1.31146	0.041124		ZMO1136	TPR repeat-containing protein	1159.56	0.546419	0.473738	1159.56	2.45281	3.95e-05	1159.56	-0.0201066	0.985729	1159.56	2.02913	0.00130369
ZMO1240	Valine--tRNA ligase (EC 6.1.1.9) (Valyl-tRNA synthetase) (ValRS)	154.225	-1.24857	0.0101327	1501.63	-0.810112	0.314902		ZMO1931	Integrase family protein	99.1515	-1.1312	0.647743	99.1515	-5.15608	0.014799		ZMO1146	FAD-dependent pyridine nucleotide-disulfide oxidoreductase	2027.4	-1.29902	0.000880906	427.158	-1.05042	0.0266782	427.158	-1.16804	0.0188791	427.158	-0.856137	0.083344
ZMO1246	50S ribosomal protein L36	600.53	1.17006	0.171678	600.53	1.64888	0.0443474		ZMO1948	Endoribonuclease L-PSP	8.22357	0.802424	NA	8.22357	-4.84886	0.0339565		ZMO1147	Glutathione S-transferase domain protein	1676.42	-1.28877	0.0324963	489.469	-1.61963	0.00579587	489.469	-1.38024	0.0324573	489.469	-1.25218	0.0457455
ZMO1260	TonB-dependent receptor	157.069	1.27664	0.0235648	157.069	-0.516005	0.471594		ZMO1950	Ribosyldihydronicotinamide dehydrogenase (Quinone) (EC 1.10.99.2)	116.557	-1.29362	0.554539	116.557	-3.89666	0.0385432		ZMO1153	Cytochrome-c peroxidase (EC 1.11.1.5)	187.417	-1.28579	0.0399359	291.398	-0.653021	0.333489	291.398	-1.50545	0.0156557	291.398	-0.558569	0.40839
ZMO1263	Aliphatic sulfonates import ATP-binding protein SsuB (EC 3.6.3.-)	41.3447	2.43634	0.0005177	41.3447	1.11575	0.180338		ZMO1951	Aminotransferase class I and II	90.3943	-1.36625	0.548069	90.3943	-4.47789	0.030621		ZMO1154	3-hydroxyacyl-[acyl-carrier-protein] dehydratase FabZ (EC 4.2.1.59) ((3R)-hydroxymyristoyl-[acyl-carrier-protein] dehydratase) ((3R)-hydroxymyristoyl-ACP dehydrase) (Beta-hydroxyacyl-ACP dehydratase)	423.802	-1.28353	0.0476081	189.99	-0.719329	0.266934	189.99	-1.48006	0.0158032	189.99	-0.862459	0.165069
ZMO1271	Uroporphyrin-III C-methyltransferase	272.005	1.11905	0.00297614	272.005	1.18252	0.0012363		ZMO1952	Dimethylmenaquinone methyltransferase	58.4017	-0.460633	0.841502	58.4017	-3.95553	0.0259039		ZMO1174	Outer membrane chaperone Skp (OmpH)	564.789	-0.587796	0.0785041	564.789	-1.11638	0.000231963	564.789	-0.60439	0.0903166	564.789	-1.00065	0.00162314
ZMO1285	Glucose-methanol-choline oxidoreductase	87.6889	0.155604	0.823569	87.6889	-1.11612	0.0386915		ZMO1955	Pantothenate synthetase (PS) (EC 6.3.2.1) (Pantoate--beta-alanine ligase) (Pantoate-activating enzyme)	715.114	-0.864801	0.038011	715.114	-1.05462	0.00653889		ZMO1181	Glutamate synthase, small subunit	220.342	0.65487	0.237721	220.342	1.93674	2.49e-05	220.342	0.186185	0.808502	220.342	1.60899	0.00104775
ZMO1298	TonB-dependent receptor plug	468.304	1.57891	0.0151459	468.304	2.21252	0.00024875		ZMO1957	DNA repair protein RecN (Recombination protein N)	133.726	-0.398916	0.454233	133.726	-1.14477	0.0137019		ZMO1187	Efflux transporter, RND family, MFP subunit	1143.01	0.476304	0.512279	1143.01	1.3369	0.0329025	1143.01	0.541397	0.476601	1143.01	1.33996	0.0339565
ZMO1300	Uncharacterized protein	4419.07	-0.682735	0.380377	4419.07	1.53791	0.0266606		ZMO1967	Uncharacterized protein	367.719	1.92048	0.000482784	367.719	1.01198	0.0816766		ZMO1211	Surface antigen (D15)	171.891	-1.26644	0.0255833	97.976	-1.67463	0.000373396	97.976	-0.456428	0.448064	97.976	-1.1913	0.0224043
ZMO1301	Uncharacterized protein	3623.68	2.23997	0.00518067	3623.68	2.8774	0.000122297		ZMO1978	ParB-like partition protein	43.474	-0.918177	0.45295	43.474	-2.38048	0.0325561		ZMO1215	N-formylglutamate amidohydrolase	2294.72	2.78162	9.99e-06	2294.72	1.6149	0.0144739	2294.72	1.99017	0.00359893	2294.72	0.871777	0.23819
ZMO1315	ATP synthase gamma chain (ATP synthase F1 sector gamma subunit) (F-ATPase gamma subunit)	532.371	-1.23529	0.0189683	431.571	-0.165562	0.818942		ZMO1984	Aldo/keto reductase	133.383	0.506821	0.353078	133.383	1.08616	0.0160993		ZMO1236	Formamidopyrimidine-DNA glycosylase (Fapy-DNA glycosylase) (EC 3.2.2.23) (DNA-(apurinic or apyrimidinic site) lyase MutM) (AP lyase MutM) (EC 4.2.99.18)	1116.47	1.20176	0.0716754	1116.47	1.46866	0.0233578	1116.47	1.59099	0.0192365	1116.47	1.46809	0.0259039
ZMO1318	Uncharacterized protein	223.097	1.39276	0.00547985	223.097	0.918506	0.0913205		ZMO1993	Alcohol dehydrogenase GroES domain protein	221.852	-1.15178	0.0192365	221.852	-1.08263	0.0245185		ZMO1261	Pyridine nucleotide-disulfide oxidoreductase dimerization region	144.745	3.08331	0.000627	144.745	0.09867	0.946238	144.745	2.82942	0.0029849	144.745	0.259468	0.852257
ZMO1322	Two component transcriptional regulator, winged helix family	217.208	-1.23328	0.0255108	191.384	-1.36943	0.0069933		ZMO2003	30S ribosomal protein S10	525.458	0.883044	0.106574	525.458	1.38117	0.00417434		ZMO1262	Uncharacterized protein	89.3037	2.26279	0.0119068	89.3037	0.438501	0.72726	89.3037	1.97483	0.0444596	89.3037	0.180017	0.894778
ZMO1331	MscS Mechanosensitive ion channel	5864.49	1.15722	0.0220853	5864.49	1.37063	0.00496586		ZMO2019	Uncharacterized protein	64.237	-0.330106	0.777897	64.237	-1.82231	0.0479335		ZMO1268	Alcohol dehydrogenase 1 (EC 1.1.1.1) (Alcohol dehydrogenase I) (ADH I)	104.477	0.534203	0.415162	104.477	2.1906	1.32e-05	104.477	1.04941	0.110047	104.477	1.84216	0.00100699
ZMO1336	Transcriptional regulator, LysR family	39943.8	3.67913	0.0181277	39943.8	5.41574	0.0001597		ZMO2034	Conserved hypothetical replication initiator and transcription repressor protein	60.1414	-1.2371	0.680252	60.1414	-5.63543	0.0421511		ZMO1277	Extracellular solute-binding protein family 3	214.427	-1.24791	0.0140797	127.67	-0.906346	0.0309444	127.67	-1.16541	0.00864304	127.67	-0.634158	0.162961
ZMO1344	Aldo/keto reductase	88.1	0.512362	0.374395	88.1	1.61122	0.000616005		ZMO2037	Thioesterase superfamily protein	130.334	-1.90352	0.481718	130.334	-6.37594	0.0224433		ZMO1289	Binding-protein-dependent transport systems inner membrane component	819.403	2.51497	9.81e-06	819.403	2.4959	3.56e-06	819.403	3.24453	3.5e-09	819.403	3.61896	1.75e-11
ZMO1346	RpsU-divergently transcribed protein	495.244	-1.2031	0.0253585	284.37	-0.13079	0.78856		ZMO2039		52.5694	-0.925299	0.693323	52.5694	-4.51425	0.0322414		ZMO1295	Uncharacterized protein	585.879	1.684	0.001579	585.879	2.30417	2.64e-06	585.879	0.936534	0.126133	585.879	1.91806	0.000234319
ZMO1354	OmpA/MotB domain protein	1396.51	0.225662	0.740344	1396.51	1.33972	0.00748243		ZMOr001	tRNA	352.198	1.75671	0.0352966	352.198	1.57292	0.052749		ZMO1302	Aminodeoxychorismate lyase	176.665	1.44128	0.00119441	176.665	1.12586	0.0144101	176.665	0.387837	0.512417	176.665	1.08973	0.0222251
ZMO1365	Diguanylate cyclase with beta propeller sensor	1783.06	0.467402	0.345673	1783.06	1.68321	2.91e-05		ZMOr007	tRNA	340.841	1.77795	0.031346	340.841	1.30144	0.118019		ZMO1306	Transglycosylase-associated protein	73.6498	-0.150829	0.820303	73.6498	-1.05229	0.0387507	73.6498	-0.265655	0.697469	73.6498	-1.2226	0.0267549
ZMO1372	Short-chain dehydrogenase/reductase SDR	153.399	0.786082	0.176114	153.399	1.36621	0.0098801		ZMOt016	tRNA	44.4881	2.90482	0.00360719	44.4881	2.11537	0.0371084		ZMO1311	7-carboxy-7-deazaguanine synthase (CDG synthase) (EC 4.3.99.3) (Queuosine biosynthesis protein QueE)	225.403	-1.24703	0.0253585	383.524	-1.04062	0.0281117	383.524	-1.22508	0.0142176	383.524	-1.12961	0.0185524
ZMO1384	GTPase Era	91.9931	-0.580472	0.285121	91.9931	-1.18253	0.0213247		ZMOt019	tRNA	122.016	-0.603535	0.330943	122.016	-1.61296	0.00260049		ZMO1323	Octanoyltransferase (EC 2.3.1.181) (Lipoate-protein ligase B) (Lipoyl/octanoyl transferase) (Octanoyl-[acyl-carrier-protein]-protein N-octanoyltransferase)	303.459	-1.20995	0.00326656	325.082	-0.652681	0.304571	325.082	-0.576827	0.387847	325.082	-1.12917	0.049493
ZMO1393	Permease YjgP/YjgQ family protein	337.566	-0.340792	0.451116	337.566	-1.07176	0.00579587		ZMOt028	tRNA	43.9426	1.56098	0.0352966	43.9426	1.624	0.0216438		ZMO1355	Hemolysin A	697.151	-1.19882	0.00835707	226.371	-1.64922	0.00282102	226.371	-1.24469	0.0444596	226.371	-1.55926	0.00685655
ZMO1402	Pseudouridine synthase (EC 5.4.99.-)	412.143	-1.18622	0.00863804	198.725	0.716392	0.346363		ZMOt032	tRNA	29.3326	2.91065	0.0109203	29.3326	2.33661	0.0411058		ZMO1373	LPS-assembly protein LptD	8479.22	2.09502	0.00472721	8479.22	3.42143	2.95e-07	8479.22	1.84904	0.0192365	8479.22	2.93909	3.93e-05
ZMO1403	Two component transcriptional regulator, winged helix family	191.384	-1.18306	0.0221247	277.051	0.134491	0.812595											ZMO1386	Methyltransferase (EC 2.1.1.-)	180.266	0.082373	0.900207	180.266	1.51768	9.77e-05	180.266	0.0529307	0.946327	180.266	1.30598	0.00184023
ZMO1426	DNA repair protein RadC	304.264	0.970317	0.120319	304.264	2.44506	3.56e-06											ZMO1387	ABC transporter related protein	1213.07	1.0414	0.132775	1213.07	2.02515	0.0011407	1213.07	1.40559	0.0460608	1213.07	3.10025	3.21e-07
ZMO1429	Phosphogluconate dehydratase (EC 4.2.1.12) (6-phosphogluconate dehydratase)	1114.36	-1.13544	0.00778163	306.319	-0.577053	0.567474											ZMO1392	Uncharacterized protein	187.686	1.81085	0.000531691	187.686	0.662627	0.301095	187.686	1.52729	0.00600168	187.686	0.612038	0.327514
ZMO1430	Pyrrolo-quinoline quinone	282.418	-1.13449	0.0312561	423.802	-1.06509	0.11902											ZMO1401	Uncharacterized protein	260.759	-1.19563	0.030503	239.76	-0.278556	0.778971	239.76	-1.74503	0.0249501	239.76	-0.654034	0.448317
ZMO1434	Glutamine synthetase (EC 6.3.1.2)	589.765	-1.12718	0.0358606	85.0353	-0.687416	0.40123											ZMO1410	Two component transcriptional regulator, winged helix family	14386.9	2.99112	0.000103338	14386.9	1.80044	0.0266606	14386.9	2.75606	0.000640061	14386.9	2.67031	0.000512468
ZMO1435	Uncharacterized protein	177.445	-1.12677	0.0313914	208.798	-0.310546	0.610088											ZMO1412	Uncharacterized protein	469.938	-1.17766	0.00960978	1966.91	-0.698969	0.352527	1966.91	-2.06312	0.00140471	1966.91	-1.03802	0.125929
ZMO1436	Uncharacterized protein	85.9539	-0.805908	0.0789879	85.9539	-1.11378	0.0144739											ZMO1414	Transcription termination/antitermination protein NusG	409.92	-1.14166	0.00907991	70.39	-2.1999	0.00160802	70.39	-1.23833	0.11966	70.39	-1.86479	0.014799
ZMO1447	GumN family protein	299.902	0.269512	0.631553	299.902	1.10713	0.0135995											ZMO1428	Ferroxidase (EC 1.16.3.1)	251.729	0.549683	0.241731	251.729	1.05406	0.0141099	251.729	0.330382	0.561475	251.729	1.26754	0.00296866
ZMO1448	Uncharacterized protein	827.987	-0.0378096	0.963217	827.987	1.40188	0.0144739											ZMO1432	Adenylosuccinate lyase (ASL) (EC 4.3.2.2) (Adenylosuccinase)	275.345	-1.132	0.00791804	1377.32	-1.11056	0.050164	1377.32	-1.044	0.0836052	1377.32	-1.16664	0.0393682
ZMO1456	Lysine exporter protein (LYSE/YGGA)	117.348	1.84102	0.013982	117.348	0.193293	0.860649											ZMO1458	Peptidase M22 glycoprotease	38.5686	4.0605	9.81e-06	4770.9	4.29449	2.12e-16	4770.9	1.00077	0.151122	4770.9	2.34438	6.38e-05
ZMO1460	3-mercaptopyruvate sulfurtransferase (EC 2.8.1.2)	5073.11	1.04085	0.133187	5073.11	2.20591	0.00030491											ZMO1459	Diacylglycerol kinase catalytic region	4770.9	1.45138	0.0196885	7741.62	4.56045	5.27e-11	7741.62	0.709906	0.475725	7741.62	2.15069	0.00685655
ZMO1464	Uncharacterized protein	151.089	2.27446	0.00246177	151.089	2.92203	2.52e-05											ZMO1463	Type III pantothenate kinase (EC 2.7.1.33) (PanK-III) (Pantothenic acid kinase)	1568.93	2.95009	5.73e-07	1568.93	1.10127	0.099658	1568.93	2.8421	1.82e-06	1568.93	0.516009	0.495917
ZMO1468	Uncharacterized protein	16510.5	0.93607	0.213476	16510.5	1.90918	0.00483252											ZMO1465	Uncharacterized protein	984.214	-1.1196	0.0180733	492.7	-1.48606	0.00325854	492.7	-0.69265	0.256034	492.7	-1.58844	0.00192887
ZMO1475	TonB-dependent receptor plug	171.223	1.37192	0.0171438	171.223	-0.358185	0.644636											ZMO1480	Nicotinamide mononucleotide transporter PnuC	527.422	-1.09427	0.0356981	178.459	-1.31674	0.00232528	178.459	-1.11505	0.0227202	178.459	-0.773026	0.118642
ZMO1476	Uncharacterized protein	1852.44	0.101213	0.919917	1852.44	1.53864	0.0145587											ZMO1496	TonB-dependent receptor	208.798	-1.08777	0.0209887	295.104	-1.76545	3.64e-06	295.104	-1.07201	0.0175125	295.104	-1.57476	0.000151085
ZMO1477	Uncharacterized protein	13864.9	2.83923	0.000393318	13864.9	3.87632	9e-08											ZMO1522	Uncharacterized protein	1111.31	0.41639	0.412438	1111.31	-1.58833	0.00011357	1111.31	-0.151104	0.815591	1111.31	-1.48479	0.000493218
ZMO1483	Uncharacterized protein	18.4298	2.94927	0.00509388	18.4298	2.86874	0.00593751											ZMO1533	Electron transfer flavoprotein alpha/beta-subunit	2207.03	1.95464	0.00760673	2207.03	1.94245	0.0069933	2207.03	1.27616	0.12177	2207.03	1.97479	0.00685655
ZMO1497	Amino acid permease-associated region	450.037	-0.48294	0.487659	450.037	-1.67218	0.00404094											ZMO1550	Phosphoenolpyruvate carboxylase (PEPC) (PEPCase) (EC 4.1.1.31)	228.312	0.586023	0.15199	228.312	1.05765	0.00451805	228.312	0.542183	0.244342	228.312	1.17495	0.00211693
ZMO1498	Histidine triad (HIT) protein	494.993	0.288885	0.691522	494.993	1.34062	0.0161806											ZMO1625	TonB-dependent receptor	709.587	2.20346	0.00119441	709.587	1.76137	0.0103807	709.587	2.08452	0.00368438	709.587	1.90643	0.00579825
ZMO1508	Histidine--tRNA ligase (EC 6.1.1.21) (Histidyl-tRNA synthetase)	122.202	-1.08676	0.0119068	217.208	-1.19262	0.0339386											ZMO1649	Uncharacterized protein	314.939	-1.00199	0.0397373	639.802	-1.1647	0.0817053	639.802	-2.15506	0.000870598	639.802	-1.32769	0.0441683
ZMO1519	Ribose-phosphate pyrophosphokinase (RPPK) (EC 2.7.6.1) (5-phospho-D-ribosyl alpha-1-diphosphate) (Phosphoribosyl diphosphate synthase) (Phosphoribosyl pyrophosphate synthase)	131.466	-1.07114	0.0255108	467.782	-1.61018	0.00283622											ZMO1695	ATP phosphoribosyltransferase (ATP-PRT) (ATP-PRTase) (EC 2.4.2.17)	83.8369	1.545	0.00651397	83.8369	1.40489	0.0144739	83.8369	1.29515	0.0405815	83.8369	1.08365	0.0843932
ZMO1521	Uncharacterized protein	350.774	1.43983	0.00287291	350.774	0.437653	0.47543											ZMO1712	Mg chelatase, subunit ChlI	1122.21	1.18086	0.00441253	1122.21	1.0167	0.0144739	1122.21	1.16923	0.00688019	1122.21	1.54785	0.000108424
ZMO1530	KpsF/GutQ family protein (EC 5.3.1.13)	357.924	-0.175549	0.8161	357.924	1.61721	0.00121498											ZMO1713	BolA family protein	4174.84	2.23934	0.0312434	4174.84	2.77508	0.00531385	4174.84	3.13582	0.00286821	4174.84	3.30036	0.000826507
ZMO1536	ATPase involved in DNA repair	30368.7	1.53306	0.0512911	30368.7	3.30132	1.52e-06											ZMO1716	TonB-dependent receptor	185.58	-0.973521	0.0196885	1068.32	-1.93056	0.00855197	1068.32	-1.61846	0.0450099	1068.32	-1.3395	0.0907345
ZMO1570	Two component transcriptional regulator, LytTR family	274.372	-1.06817	0.0434192	340.564	-0.647279	0.132939											ZMO1752	Uncharacterized protein	387.518	1.6681	0.00111138	387.518	1.19035	0.0266606	387.518	1.1392	0.044791	387.518	0.749206	0.193587
ZMO1583	Cystathionine gamma-synthase (EC 2.5.1.48)	458.686	-1.03607	0.0209887	308.549	-0.268075	0.660786											ZMO1754	Peptidyl-prolyl cis-trans isomerase (EC 5.2.1.8)	1028.09	2.30535	0.0216107	1028.09	-0.556255	0.67934	1028.09	3.43351	0.000640061	1028.09	3.43351	0.000640061
ZMO1589	TIR protein	13477.8	1.03199	0.195975	13477.8	2.63726	0.00011357											ZMO1775	Biopolymer transport protein ExbD/TolR	1151.34	2.11737	0.00108788	1151.34	1.98499	0.00189226	1151.34	1.42546	0.0468411	1151.34	0.980051	0.175777
ZMO1608	DNA gyrase subunit B (EC 5.99.1.3)	308.549	-1.0221	0.029443	10137.6	-1.1687	0.0971103											ZMO1776	Uncharacterized protein	756.782	1.42662	0.010634	756.782	0.450077	0.528302	756.782	1.78186	0.00198924	756.782	0.716375	0.253655
ZMO1609	Uncharacterized protein	10484.6	1.47358	0.00488015	10484.6	1.44507	0.00496586											ZMO1820	Oxidoreductase FAD/NAD(P)-binding domain protein	285.379	-0.953973	0.0235648	40.0311	-1.90849	0.0069933	40.0311	-1.67572	0.0312465	40.0311	-1.09841	0.153288
ZMO1620	GatB/YqeY domain-containing protein	123.44	2.33176	0.00635213	123.44	0.876248	0.405905											ZMO1821	Aldo/keto reductase	52.0424	-0.726647	0.321914	52.0424	-1.95602	0.00418656	52.0424	-1.80241	0.0170834	52.0424	-2.48124	0.000785696
ZMO1641	Tryptophan--tRNA ligase (EC 6.1.1.2) (Tryptophanyl-tRNA synthetase)	151.412	1.44511	0.0253585	151.412	1.81192	0.00350677											ZMO1855	Uncharacterized protein	146.701	1.28564	0.0101327	146.701	0.909967	0.0962208	146.701	0.968869	0.0891987	146.701	1.07772	0.0444628
ZMO1647	Transcription-repair-coupling factor (TRCF) (EC 3.6.4.-)	56.0205	1.33375	0.0359743	56.0205	-0.0783534	0.938373											ZMO1856	NifZ family protein	122.002	2.1473	0.00246177	122.002	0.868601	0.312733	122.002	2.16805	0.0039804	122.002	1.65866	0.0290143
ZMO1684	L-asparaginase, type II (EC 3.5.1.1)	127.04	-0.178661	0.722443	127.04	-1.22572	0.00189226											ZMO1857	Nitrogen fixation protein FixT	415.462	2.54088	1.83e-05	415.462	1.80386	0.00287566	415.462	1.99038	0.00199072	415.462	2.00409	0.000962283
ZMO1690	Dihydroorotase (EC 3.5.2.3)	318.29	1.3072	0.0476081	318.29	1.47004	0.0247257											ZMO1861	Transcriptional regulator, GntR family with aminotransferase domain	1629.88	1.48497	0.0359743	1629.88	1.51519	0.0333464	1629.88	1.20518	0.121832	1629.88	1.79883	0.00982371
ZMO1696	ErfK/YbiS/YcfS/YnhG family protein	57.5766	1.42411	0.0387667	57.5766	0.0452305	0.968088											ZMO1863	Glutamine amidotransferase class-I	142.778	1.56206	0.0189683	142.778	1.2747	0.0680662	142.778	1.42767	0.0490642	142.778	1.32107	0.0621144
ZMO1717	MotA/TolQ/ExbB proton channel	267.07	-0.971005	0.047525	938.074	-1.53045	0.00668147											ZMO1874	Major facilitator superfamily MFS_1	770.376	-0.945674	0.0313372	282.519	-1.3816	0.00657245	282.519	-1.30538	0.0188926	282.519	-1.14365	0.0344903
ZMO1730	Uncharacterized protein	215.807	-0.337776	0.552502	215.807	-1.41149	0.00284281											ZMO1897	Uncharacterized protein	208.438	-0.857845	0.030621	1406.11	-2.03098	0.00011357	1406.11	-0.648828	0.343279	1406.11	-1.46335	0.0101664
ZMO1750	VacJ family lipoprotein	2392.32	1.6799	0.0119068	2392.32	1.81632	0.00531385											ZMO1914	HAD-superfamily hydrolase, subfamily IA	294.128	-0.527216	0.211813	294.128	-1.09242	0.0049815	294.128	-1.01442	0.0176392	294.128	-0.729258	0.0860622
ZMO1753	Uncharacterized protein	3544.1	1.26521	0.0382334	3544.1	-1.3331	0.0293589											ZMO1925	Glutaredoxin	328.472	-0.853914	0.0477384	726.357	-1.14085	0.112409	726.357	-1.91142	0.00550133	726.357	-1.41879	0.0393682
ZMO1759	Outer membrane protein assembly factor BamD	454.692	0.511831	0.416121	454.692	1.13338	0.0440316											ZMO1927	Protein-export membrane protein SecF	127.67	-0.843183	0.0397373	979.212	-1.28313	0.0144739	979.212	-1.51366	0.0055502	979.212	-1.35435	0.0108782
ZMO1784	MscS Mechanosensitive ion channel	10773.1	1.51014	0.0162758	10773.1	2.27353	8.1e-05											ZMO1929	Glutathione synthetase (EC 6.3.2.3) (GSH synthetase) (Glutathione synthase)	460.394	-0.811765	0.0238937	1801.67	-1.95938	0.0021027	1801.67	-2.26005	0.000754428	1801.67	-2.15931	0.000750953
ZMO1786	MscS mechanosensitive ion channel	503.169	-0.15471	0.867158	503.169	1.49506	0.0174414											ZMO1956	Lysine--tRNA ligase (EC 6.1.1.6) (Lysyl-tRNA synthetase)	284.37	-0.715341	0.0464221	228.804	-1.20124	0.000777218	228.804	-0.510255	0.25006	228.804	-1.21568	0.00145124
ZMO1787	Uncharacterized protein	243.081	0.389827	0.632707	243.081	1.97604	0.00169321											ZMO1960	Peptidase U32	3993.49	2.18827	0.00401848	3993.49	2.01552	0.00728936	3993.49	1.64433	0.0470515	3993.49	1.05812	0.211399
ZMO1800	30S ribosomal protein S1	54.8239	1.3037	0.0382334	54.8239	-0.766759	0.33257											ZMO1966	10 kDa chaperonin (GroES protein) (Protein Cpn10)	3675.27	1.15916	0.0235648	3675.27	2.11737	3.35e-06	3675.27	0.45905	0.462328	3675.27	1.46225	0.00298202
ZMO1802	Integration host factor subunit beta	9562.31	2.57545	0.00837621	9562.31	3.19489	0.000590296											ZMO1986	Malate dehydrogenase (Oxaloacetate-decarboxylating) (EC 1.1.1.38)	208.866	1.324	0.0105128	208.866	0.59165	0.34435	208.866	1.4887	0.00600168	208.866	0.323605	0.641612
ZMO1806	Haloacid dehalogenase domain protein hydrolase	41.0197	1.26769	0.0162008	41.0197	-0.297944	0.706011											ZMO1998	Uncharacterized protein	88.4759	1.96064	0.000803673	88.4759	0.129606	0.883644	88.4759	2.05421	0.000754428	88.4759	-0.545482	0.489407
ZMO1807	Maltose O-acetyltransferase (EC 2.3.1.79)	141.36	1.04414	0.0279233	141.36	0.349177	0.576697											ZMO2008	ComEC/Rec2-related protein	47.2744	-0.371781	0.677281	47.2744	-1.71373	0.0279789	47.2744	-0.937873	0.275413	47.2744	-1.77686	0.0258156
ZMO1816	TonB-dependent siderophore receptor	67.2809	1.34669	0.0412695	67.2809	0.111582	0.910081											ZMO2011	TonB-dependent receptor plug	279.51	2.65614	4.84e-06	279.51	1.19416	0.0655	279.51	2.63127	6.48e-06	279.51	2.35024	6.38e-05
ZMO1822	Uncharacterized protein	155.063	1.14735	0.0178036	155.063	0.463247	0.439922											ZMO2012	Uroporphyrinogen decarboxylase (UPD) (URO-D) (EC 4.1.1.37)	416.287	0.43677	0.561957	416.287	1.27258	0.0497862	416.287	1.08795	0.122938	416.287	1.42736	0.0272658
ZMO1825	Nitrogenase protein alpha chain (EC 1.18.6.1)	39.2094	-0.186406	0.896397	39.2094	-2.07067	0.048181											ZMO2014	Binding-protein-dependent transport systems inner membrane component	7741.62	1.69917	0.0378707	28346.1	4.64956	4.01e-11	28346.1	2.28083	0.00600168	28346.1	3.94873	1.64e-07
ZMO1834	Nitrogen-fixing NifU domain protein	25.1654	1.71555	0.00727046	25.1654	0.414369	0.651214											ZMO2015	Uncharacterized protein	55101.5	1.74086	0.00791804	55101.5	3.67448	1.34e-10	55101.5	0.754288	0.343747	55101.5	2.74725	1.14e-05
ZMO1837	Nitrogenase-stabilizing/protective protein NifW	39.2991	1.27167	0.0216107	39.2991	-0.375432	0.638775											ZMO2030	Uncharacterized protein	405.614	3.74037	2.92e-06	405.614	1.82168	0.0366549	405.614	3.67718	5.24e-06	405.614	2.64996	0.0013206
ZMO1849	Periplasmic binding protein	127.091	1.66653	0.00118386	127.091	0.371172	0.601513											ZMOt003	Uncharacterized protein	53.9171	3.2927	0.000128858	53.9171	1.41581	0.162219	53.9171	2.74466	0.00268628	53.9171	2.71625	0.0017075
ZMO1851	Uncharacterized protein	146.917	1.58563	0.0468801	146.917	-0.521531	0.619913											ZMOt004	Uncharacterized protein	91.2092	2.55721	0.000949244	91.2092	2.17107	0.00531385	91.2092	2.59856	0.00173193	91.2092	3.30643	1.68e-05
ZMO1862	2-nitropropane dioxygenase NPD	14.9465	1.6921	0.0409745	14.9465	0.480049	0.685114											ZMOt006	50S ribosomal protein L32	64.3028	2.22834	0.00651397	64.3028	1.79285	0.0359081	64.3028	1.91183	0.0382805	64.3028	2.77423	0.00074522
ZMO1898	Protein translocase subunit SecD	673.79	-0.912305	0.174817	673.79	-1.72457	0.00492249											ZMOt007	tRNA	43.6007	4.65886	4.66e-05	43.6007	3.66106	0.00160802	43.6007	3.29064	0.00554215	43.6007	4.08203	0.000192959
ZMO1902	Uncharacterized protein	829.807	0.479723	0.285076	829.807	1.07763	0.00652007											ZMOt008	tRNA	87.2927	3.1666	1.04e-05	87.2927	3.31562	1.17e-06	87.2927	2.79541	0.000285863	87.2927	3.38058	2.9e-06
ZMO1903	Uroporphyrinogen III synthase HEM4	165.789	0.204806	0.777105	165.789	-1.18164	0.0373835											ZMOt009	tRNA	53.8563	2.41582	0.000480866	53.8563	0.165706	0.880145	53.8563	1.13297	0.166557	53.8563	1.56652	0.0339169
ZMO1911	50S ribosomal protein L25 (General stress protein CTC)	653.219	-1.10969	0.100402	653.219	-1.41235	0.0309345											ZMOt010	tRNA	155.319	3.1101	0.00508681	155.319	1.46493	0.261026	155.319	3.28061	0.00461219	155.319	3.33073	0.00235218
ZMO1915	Integrase family protein	778.056	-0.627727	0.17227	778.056	-1.03435	0.015732											ZMOt011	tRNA	46.6763	2.76969	0.0012109	46.6763	2.86902	0.00059903	46.6763	2.22335	0.0196387	46.6763	3.07113	0.000372759
ZMO1917	Uncharacterized protein	408.133	-0.748958	0.119166	408.133	-1.19602	0.00786912											ZMOt014	tRNA	110.083	2.8492	0.00119884	110.083	2.79184	0.00124882	110.083	2.36222	0.0142176	110.083	3.93031	3.65e-06
ZMO1919	Adenosylmethionine-8-amino-7-oxononanoate aminotransferase	140.693	-0.449195	0.34533	140.693	1.11439	0.00527104											ZMOt018	tRNA	22.7426	2.76144	0.000930547	22.7426	1.86657	0.0440316	22.7426	2.73893	0.00268628	22.7426	2.88368	0.000764415
ZMO1920	Thiol-disulfide isomerase	120.927	0.783991	0.483308	120.927	1.93906	0.047342											ZMOt020	tRNA	31.5545	3.55057	1.83e-05	31.5545	3.93687	4.36e-07	31.5545	2.13012	0.0188412	31.5545	2.73402	0.000785696
ZMO1934	Uncharacterized protein	92.0431	-0.799342	0.039802	170.487	-1.04047	0.0482278											ZMOt021	tRNA	39.7999	2.52618	0.0181277	39.7999	2.53883	0.0170272	39.7999	1.8074	0.136511	39.7999	3.79914	0.000175135
ZMO1961	Uncharacterized protein	1708.07	0.16182	0.859282	1708.07	1.61621	0.00745824											ZMOt022	tRNA	224.565	3.5626	0.00556813	176.532	4.04677	9.23e-10	176.532	3.33579	5.24e-06	176.532	4.07429	6.15e-09
ZMO1974	Transcriptional regulator, ArgP, LysR family	63.244	0.0112237	0.98616	63.244	-1.58407	0.00792435											ZMOt025	tRNA	44.5558	3.36167	0.000836481	44.5558	3.13291	0.00158607	44.5558	1.94271	0.0825725	44.5558	3.03951	0.00184023
ZMO2001	Uncharacterized protein	1185.71	1.54948	0.00621362	1185.71	2.63104	2.31e-07											ZMOt026	tRNA	98.4054	3.52835	0.000880906	98.4054	3.08916	0.00353241	98.4054	3.333	0.00268628	98.4054	4.14663	5.89e-05
ZMO2010	Entericidin EcnAB	180.927	0.20953	0.739007	180.927	1.83952	1.32e-05											ZMOt027	tRNA	95.9861	2.69492	0.000574655	95.9861	1.67532	0.0456863	95.9861	2.44214	0.00341883	95.9861	1.64954	0.0539456
ZMO2016	Capsule biosynthesis phosphatase	695.309	2.09557	0.0362095	695.309	2.49109	0.0100618											ZMOt030	tRNA	47.3911	3.07013	0.000836481	38.5686	4.26476	9.53e-07	38.5686	2.99037	0.00234974	38.5686	4.56887	1.64e-07
ZMO2017	Major facilitator superfamily MFS_1	4647.19	-0.012091	0.986005	4647.19	1.2986	0.0175151											ZMOt031	tRNA	222.007	4.71956	0.0171029	222.007	1.85336	0.445866	222.007	6.17162	0.00230555	222.007	5.77238	0.00260049
ZMO2020	Uncharacterized protein	105.177	1.34516	0.0151459	105.177	1.51037	0.00509009											ZMOt035	tRNA	113.05	1.93845	0.0208851	113.05	0.930709	0.352527	113.05	2.24906	0.0112465	113.05	2.48409	0.00260049
ZMO2024	Biopolymer transport protein ExbD/TolR	92.2579	0.173473	0.823088	92.2579	1.11568	0.042665											ZMOt036	tRNA	97.7321	1.40125	0.0135242	97.7321	1.22089	0.0373835	97.7321	1.04192	0.109521	97.7321	1.23153	0.0418189
ZMO2027	Ferredoxin III, nif-specific	7967.84	2.48202	0.0140797	7967.84	2.96857	0.00230839											ZMOt037	tRNA	68.6986	1.99746	0.0325902	68.6986	0.495216	0.696349	68.6986	2.77763	0.00388008	68.6986	3.37763	0.000147072
ZMOt002	tRNA	30.9436	2.67415	0.00264747	30.9436	0.0613075	0.969051											ZMOt040	tRNA	64.6015	2.79421	0.00401848	64.6015	1.57412	0.149707	64.6015	3.68922	0.00022029	64.6015	3.80616	7.08e-05
ZMOt005	tRNA	25.67	1.9341	0.0225299	25.67	0.748615	0.508461											ZMOt043	tRNA	53.7432	3.11897	0.00275817	53.7432	2.07077	0.06338	53.7432	2.57558	0.0207459	53.7432	3.75332	0.000189421
ZMOt012	tRNA	171.114	1.99279	0.0256258	171.114	0.597275	0.610456											ZMOt046	tRNA	52.3816	3.23332	0.00212806	52.3816	2.38201	0.0307659	52.3816	2.72224	0.0173813	52.3816	4.21781	3.71e-05
ZMOt015	tRNA	15.2142	2.92697	0.0267094	15.2142	1.89295	0.215637											ZMOt049	tRNA	228.042	3.95362	3.83e-07	228.042	3.97027	4.38e-08	228.042	2.8925	0.000482784	228.042	2.88716	0.000234319
ZMOt017	tRNA	29.7311	1.33686	0.126458	29.7311	1.77563	0.0358717											ZMOt050	tRNA	176.532	2.92818	5.49e-05	47.3911	4.06052	1.26e-06	47.3911	3.04726	0.00270061	47.3911	3.68933	8.34e-05
ZMOt029	tRNA	110.839	2.32462	0.000472085	110.839	1.65476	0.0151787											ZMOt051	tRNA	22.4027	1.92207	0.0283476	22.4027	1.44454	0.135718	22.4027	2.22839	0.0192365	22.4027	1.64921	0.0931434
ZMOt033	tRNA	54.3766	2.32173	0.00518067	54.3766	1.44445	0.115371
ZMOt041	tRNA	38.2087	1.62655	0.00925624	38.2087	1.21028	0.0786221

## Sheet: Table S4
pMS2-Zms4/pMS2						pMS2-Zms6/pMS2
GeneID	Annotation	baseMean	log2FoldChange	padj		GeneID	Annotation	baseMean	log2FoldChange	padj
sRNA10	sRNA	358.177	0.877233	0.956615		Zms16	sRNA	221.499	0.600514	0.999093
sRNA21	sRNA	54.2292	0.778349	0.169236		Zms6	sRNA	1933.39	2.43897	0.999093
sRNA22	sRNA	478.445	1.1338	0.573383		ZMO0002	Aminotransferase class I and II	59.5561	0.750936	0.999093
sRNA28	sRNA	100.689	0.590465	0.99433		ZMO0006	Siroheme synthase [Includes: Uroporphyrinogen-III C-methyltransferase (Urogen III methylase) (EC 2.1.1.107) (SUMT) (Uroporphyrinogen III methylase) (UROM); Precorrin-2 dehydrogenase (EC 1.3.1.76); Sirohydrochlorin ferrochelatase (EC 4.99.1.4)]	393.56	0.621118	0.999093
sRNA40	sRNA	22756.5	1.09451	0.573383		ZMO0061	Histidine acid phosphatase	117.279	0.610585	0.999093
sRNA54	sRNA	106.754	1.63003	0.262548		ZMO0133	Sel1 domain protein repeat-containing protein	855.636	0.707188	0.999093
sRNA55	sRNA	53.4839	1.09872	0.497338		ZMO0149	tRNA (guanine-N(7)-)-methyltransferase (EC 2.1.1.33) (tRNA (guanine(46)-N(7))-methyltransferase) (tRNA(m7G46)-methyltransferase)	274.938	0.60399	0.999093
sRNA65	sRNA	20.0335	0.634426	0.986852		ZMO0170	Glycerophosphoryl diester phosphodiesterase-like protein	75.3935	0.629017	0.999093
sRNA70	sRNA	34.8159	0.775002	0.573383		ZMO0260	Cytochrome c biogenesis ATP-binding export protein CcmA (EC 3.6.3.41) (Heme exporter protein A)	82.2751	0.638414	0.999093
sRNA94	sRNA	2777.89	0.753344	0.497338		ZMO0374	Levansucrase (EC 2.4.1.10) (Beta-D-fructofuranosyl transferase) (Sucrose 6-fructosyl transferase)	177.113	0.69797	0.999093
Zms14	sRNA	41.0342	0.914187	0.97909		ZMO0375	Extracellular sucrase (EC 3.2.1.26) (Beta-fructofuranosidase) (Invertase) (Protein B46) (Saccharase)	270.281	0.901244	0.999093
Zms4	sRNA	8239.91	4.61935	1.62677e-22		ZMO0381	Uncharacterized protein	148.38	0.728468	0.999093
Zms6	sRNA	1315.42	0.825989	0.991288		ZMO0394	Uncharacterized protein	128.223	0.686645	0.999093
Zms7	sRNA	684.944	0.889896	0.769638		ZMO0397	Uncharacterized protein	59.4892	0.628459	0.999093
Zms9	sRNA	44.4368	0.780321	0.845759		ZMO0398	Uncharacterized protein	95.7654	1.04182	0.999093
ZMO0001	TonB-dependent receptor plug	92.1459	0.644314	0.99433		ZMO0406	Transport permease protein	18.038	0.689985	0.999093
ZMO0006	Siroheme synthase [Includes: Uroporphyrinogen-III C-methyltransferase (Urogen III methylase) (EC 2.1.1.107) (SUMT) (Uroporphyrinogen III methylase) (UROM); Precorrin-2 dehydrogenase (EC 1.3.1.76); Sirohydrochlorin ferrochelatase (EC 4.99.1.4)]	1282.7	0.675539	0.99433		ZMO0494	Drug resistance transporter, Bcr/CflA subfamily	64.112	0.673745	0.999093
ZMO0015	Heat-inducible transcription repressor HrcA	963.663	0.59533	0.991619		ZMO0501	GtrA family protein	67.0935	0.773498	0.999093
ZMO0038	Sigma 54 modulation protein/ribosomal protein S30EA	348.392	0.596628	0.99433		ZMO0673	DNA repair protein RecO (Recombination protein O)	161.097	0.611378	0.999093
ZMO0085	Methyl-accepting chemotaxis sensory transducer	113.638	0.879249	0.497338		ZMO0678	Nitroreductase	270.651	0.651707	0.999093
ZMO0089	Uncharacterized protein	37.3919	0.775169	0.719259		ZMO0756	TPR repeat-containing protein	116.165	0.66157	0.999093
ZMO0095	Uncharacterized protein	126.487	0.631997	0.986852		ZMO0770	Magnesium transporter MgtE	224.304	0.620708	0.999093
ZMO0121	AAA ATPase central domain protein	58.9297	0.689456	0.97909		ZMO0931	Uncharacterized protein	6948.24	0.918534	0.999093
ZMO0127	S1/P1 nuclease	91.7155	0.69887	0.734347		ZMO0970	Purine nucleoside permease	2870.7	0.698441	0.999093
ZMO0172	Phosphomethylpyrimidine synthase (EC 4.1.99.17) (Hydroxymethylpyrimidine phosphate synthase) (HMP-P synthase) (HMP-phosphate synthase) (HMPP synthase) (Thiamine biosynthesis protein ThiC)	640.225	0.703485	0.802832		ZMO1252	Cytochrome c biogenesis factor-like protein	1190.56	0.704641	0.999093
ZMO0174	SnoaL	858.115	1.06855	0.747839		ZMO1261	Extracellular solute-binding protein family 3	1350.87	0.811181	0.999093
ZMO0176	Transketolase	236.927	0.71071	0.747839		ZMO1291	Peptidase S10 serine carboxypeptidase	205.231	0.721013	0.999093
ZMO0204	Cation efflux protein	142.915	1.51318	0.497338		ZMO1437	Lysine exporter protein (LYSE/YGGA)	148.336	0.800707	0.999093
ZMO0205	NAD-dependent epimerase/dehydratase	29.6168	1.4597	0.573383		ZMO1787	Uncharacterized protein	48.6441	0.641863	0.999093
ZMO0208	GCN5-related N-acetyltransferase	44.9846	0.710355	0.986852		ZMO1809	Electron transport complex subunit E	2763.81	0.651626	0.999093
ZMO0214	MATE efflux family protein	44.9161	1.18445	0.929756		ZMO1810	Electron transport complex subunit G	749.669	1.05043	0.999093
ZMO0231	Uncharacterized protein	100.497	0.861506	0.866566		ZMO1868	Biotin/acetyl-CoA-carboxylase ligase	350.688	0.77432	0.999093
ZMO0260	Cytochrome c biogenesis ATP-binding export protein CcmA (EC 3.6.3.41) (Heme exporter protein A)	26.5523	0.868424	0.497338		ZMO1934	N-6 DNA methylase	43.6396	0.816329	0.999093
ZMO0262	Uncharacterized protein	58.9297	1.63637	0.176042		ZMO1957	Glycosyl transferase group 1	56.4218	0.587245	0.999093
ZMO0271	Apolipoprotein N-acyltransferase (ALP N-acyltransferase) (EC 2.3.1.-)	45.1324	0.669532	0.956615		ZMO1976	Uncharacterized protein	55.6587	0.981143	0.999093
ZMO0286	Uncharacterized protein	463.612	0.931137	0.97909
ZMO0293	Sugar transporter (EC 1.3.1.74)	29.8318	0.666204	0.99433
ZMO0318	Short-chain dehydrogenase/reductase SDR	96.5221	0.955338	0.836009
ZMO0343	Aminotransferase class IV	136.968	0.747055	0.970572
ZMO0347	RNA-binding protein Hfq	138.755	0.85159	0.945322
ZMO0374	Levansucrase (EC 2.4.1.10) (Beta-D-fructofuranosyl transferase) (Sucrose 6-fructosyl transferase)	993.484	0.638482	0.983502
ZMO0375	Extracellular sucrase (EC 3.2.1.26) (Beta-fructofuranosidase) (Invertase) (Protein B46) (Saccharase)	2313.42	0.669229	0.97909
ZMO0383	Uncharacterized protein	884.862	0.651874	0.990916
ZMO0397	Uncharacterized protein	3752.02	0.768274	0.747839
ZMO0401	Diguanylate cyclase/phosphodiesterase	5880.31	0.919923	0.719259
ZMO0561	TonB-dependent receptor plug	96.0658	0.940218	0.573383
ZMO0662	Adenylosuccinate lyase (ASL) (EC 4.3.2.2) (Adenylosuccinase)	689.079	0.636139	0.956615
ZMO0663	DNA repair protein RadC	197.464	0.618251	0.99433
ZMO0693	OsmC family protein	806.016	0.774296	0.956488
ZMO0695	Uncharacterized protein	1230.83	1.12863	0.53742
ZMO0697	Small multidrug resistance protein	192.408	0.65051	0.84048
ZMO0733	GCN5-related N-acetyltransferase	26.4661	0.783394	0.573383
ZMO0740	CsbD family protein	494.369	1.0848	0.734347
ZMO0743	Peptide chain release factor 3 (RF-3)	443.809	0.63803	0.956615
ZMO0748	Cysteine synthase (EC 2.5.1.47)	182.628	0.669284	0.99433
ZMO0750	Ribosomal large subunit pseudouridine synthase D (EC 5.4.99.23) (23S rRNA pseudouridine(1911/1915/1917) synthase) (rRNA pseudouridylate synthase D) (rRNA-uridine isomerase D)	228.369	1.08369	0.97909
ZMO0756	TPR repeat-containing protein	875.586	0.843693	0.97909
ZMO0867	Hopanoid-associated sugar epimerase	393.297	0.904239	0.929756
ZMO0948	ATP-dependent Clp protease proteolytic subunit (EC 3.4.21.92) (Endopeptidase Clp)	166.528	0.622256	0.970572
ZMO0964	RND efflux system, outer membrane lipoprotein, NodT family	50.798	0.689559	0.97909
ZMO0976	Aldo/keto reductase	79.3507	0.861613	0.970572
ZMO0978	Periplasmic binding protein	942.075	0.690203	0.99433
ZMO0996	MscS Mechanosensitive ion channel	1681.31	0.653019	0.866566
ZMO1026	Uncharacterized protein	385.858	0.833373	0.97909
ZMO1027	Anaerobic ribonucleoside-triphosphate reductase activating protein	367.299	0.664349	0.866566
ZMO1029	ABC transporter related protein	459.234	0.650427	0.845759
ZMO1041	NUDIX hydrolase	146.346	0.792892	0.765798
ZMO1054	DNA topoisomerase 4 subunit A (EC 5.99.1.3) (Topoisomerase IV subunit A)	168.952	0.773556	0.883811
ZMO1060	Superoxide dismutase (EC 1.15.1.1)	660.785	0.606952	0.97909
ZMO1077	Ribosome maturation factor RimM	161.349	0.60817	0.99433
ZMO1115	Undecaprenyl-diphosphatase (EC 3.6.1.27) (Bacitracin resistance protein) (Undecaprenyl pyrophosphate phosphatase)	87.7928	0.774796	0.942052
ZMO1143	Chloramphenicol acetyltransferase	33.8834	0.604681	0.986852
ZMO1205	Uncharacterized protein	31.3648	0.594534	0.956615
ZMO1212	Glucose-6-phosphate isomerase (GPI) (EC 5.3.1.9) (Phosphoglucose isomerase) (PGI) (Phosphohexose isomerase) (PHI)	23.4447	0.898664	0.97909
ZMO1219	Sec-independent protein translocase protein TatB	24.6064	0.628457	0.99433
ZMO1233	Mannose-1-phosphate guanylyltransferase/mannose-6-phosphate isomerase (EC 2.7.7.22)	110.468	0.908798	0.719259
ZMO1262	Binding-protein-dependent transport systems inner membrane component	829.137	0.832275	0.956615
ZMO1265	Uncharacterized protein	81.8923	0.682844	0.929756
ZMO1287	Glycosyl transferase group 1	110.581	0.739668	0.753033
ZMO1289	Transglycosylase-associated protein	130.534	0.960295	0.712496
ZMO1296	Uncharacterized protein	69.632	0.64046	0.769638
ZMO1308	DNA polymerase III chi subunit HolC	197.953	0.964751	0.747839
ZMO1312	Peptidylprolyl isomerase (EC 5.2.1.8)	443.809	0.632622	0.97909
ZMO1322	Two component transcriptional regulator, winged helix family	233.786	0.690115	0.956615
ZMO1335	NAD(P)H dehydrogenase (quinone) (EC 1.6.5.2) (Flavoprotein WrbA) (NAD(P)H:quinone oxidoreductase) (NQO)	47.4478	0.904071	0.747839
ZMO1370	N-carbamoylputrescine amidase	104.101	0.794524	0.986852
ZMO1399	Fatty acid hydroxylase	132.05	0.616631	0.986852
ZMO1428	Diacylglycerol kinase catalytic region	202.13	0.650585	0.956615
ZMO1463	TonB-dependent receptor	81.9838	1.00096	0.97909
ZMO1465	Uncharacterized protein	91.7557	0.641804	0.986852
ZMO1475	TonB-dependent receptor plug	26.8823	0.773851	0.970572
ZMO1491	Uncharacterized protein	23.429	0.58581	0.956615
ZMO1506	Uncharacterized protein	33.6936	0.777028	0.866566
ZMO1522	TonB-dependent receptor	159.741	0.70997	0.97909
ZMO1524	Uncharacterized protein	16.9711	0.673653	0.970572
ZMO1648	Uracil-DNA glycosylase superfamily	106.494	1.17582	0.956488
ZMO1680	Extensin family protein	27.0881	0.686062	0.97909
ZMO1696	Zinc-binding alcohol dehydrogenase family protein	71.2987	0.919873	0.956615
ZMO1697	Transcriptional regulator, HxlR family	272.102	0.875814	0.902539
ZMO1705	Thioredoxin domain protein	55.9674	0.929939	0.944645
ZMO1753	Oxidoreductase FAD/NAD(P)-binding domain protein	134.602	1.01706	0.866566
ZMO1754	Aldehyde Dehydrogenase	88.8305	0.792242	0.97909
ZMO1776	Peptidase M1 membrane alanine aminopeptidase	88.7597	0.910197	0.97909
ZMO1787	Uncharacterized protein	53.3409	0.697905	0.956615
ZMO1814	Electron transport complex subunit A	933.118	0.825568	0.866566
ZMO1816	Transcriptional regulator, NifA, Fis Family	119.535	1.06148	0.866566
ZMO1851	Flavodoxin	80.3467	1.26643	0.497338
ZMO1854	Transcriptional regulator, GntR family with aminotransferase domain	51.369	0.965513	0.818388
ZMO1855	Glutamine amidotransferase class-I	146.515	0.886801	0.573383
ZMO1856	Major facilitator superfamily MFS_1	144.201	1.12657	0.546293
ZMO1857	Transcriptional regulator, LysR family	25.9778	1.48678	0.497338
ZMO1863	Phosphatase	34.3605	1.28858	0.771087
ZMO1864	Transposase IS5 family protein	191	1.67238	0.39147
ZMO1903	Hydroxymethylbilane synthase (EC 2.5.1.61)	137.195	0.988577	0.866493
ZMO1917	8-amino-7-oxononanoate synthase (EC 2.3.1.47)	57.4482	1.08606	0.765798
ZMO1920	Uncharacterized protein	192.533	0.775635	0.990916
ZMO1973	Lysine exporter protein (LYSE/YGGA)	102.806	0.969577	0.747839
ZMO1986	TonB-dependent receptor plug	93.5792	0.606599	0.97909
ZMO1993	Alcohol dehydrogenase GroES domain protein	32.9548	0.713361	0.97909
ZMO2001	Uncharacterized protein	510.96	0.691306	0.970572
ZMO2016	Uncharacterized protein	65.5819	0.655355	0.97909
ZMO2018	Major facilitator superfamily MFS_1	93.768	0.797299	0.883811
ZMO2030	Uncharacterized protein	62.8314	1.04164	0.497338

## Sheet: Table S5
pMS2-Zms4/pMS2										pMS2-Zms6/pMS2
Protein ID	Name	Annotation	pMS2_A	pMS2_B	pMS2-Zms4_A	pMS2-Zms4_B	log2FoldChange	p_value		Protein ID	Name	Annotation	pMS2_A	pMS2_B	pMS2-Zms6_A	pMS2-Zms6_B	log2FoldChange	p_value
ZMO1415		Scaffold protein Nfu/NifU	0	0	2.4	2.3	Only detected in pMS2-Zms4	0.000452386		ZMO1715		Biopolymer transport protein ExbD/TolR	0	0	2.4	1.5	Only detected in pMS2-Zms6	0.0493458
ZMOb_1083	NusA	Transcription termination/antitermination protein NusA	0	0	1.6	1.5	Only detected in pMS2-Zms4	0.00103896		ZMOb_1083	NusA	Transcription termination/antitermination protein NusA	0	0	1.2	1.5	Only detected in pMS2-Zms6	0.0121217
ZMOb_0723	LeuC	3-isopropylmalate dehydratase large subunit	0	0	4.9	4.5	Only detected in pMS2-Zms4	0.00180587		ZMOb_0723	LeuC	3-isopropylmalate dehydratase large subunit	0	0	1.2	1.5	Only detected in pMS2-Zms6	0.0121217
ZMO0182	AhcY	Adenosylhomocysteinase	0	0	2.4	3	Only detected in pMS2-Zms4	0.0121217			PepA	Probable cytosol aminopeptidase	0	0	1.2	1.5	Only detected in pMS2-Zms6	0.0121217
ZMO1075	Ffh	Signal recognition particle protein	0	0	1.6	2.3	Only detected in pMS2-Zms4	0.030738			TrmL	tRNA (cytidine(34)-2'-O)-methyltransferase	0	0	1.2	1.5	Only detected in pMS2-Zms6	0.0121217
ZMO0611		Flagellar basal body protein	0	0	1.6	2.3	Only detected in pMS2-Zms4	0.030738		ZMO1657		Uncharacterized protein	1.1	2.9	8.3	9.2	2.12928	0.0215079
ZMO0662		Adenylosuccinate lyase	0	0	2.4	3.8	Only detected in pMS2-Zms4	0.0473931		ZMO0776		Methyltransferase type 12	1.1	1	3.5	3.1	1.65208	0.0082908
ZMO1757		Carbohydrate kinase, thermoresistant glucokinase family	0	0	2.4	3.8	Only detected in pMS2-Zms4	0.0473931		ZMO1113		FAD-dependent pyridine nucleotide-disulfide oxidoreductase	1.1	1	2.4	3.1	1.38904	0.0406345
ZMO1029	Eno	Enolase	0	1.9	7.3	6.1	2.81816	0.0361286			RpmG	50S ribosomal protein L33	1.1	1	2.4	3.1	1.38904	0.0406345
	FtsZ	Cell division protein FtsZ	3.3	1.9	10.5	14.4	2.25956	0.0415072			EngB	GTP-binding protein EngB	3.3	2.9	7.1	7.7	1.25526	0.00695754
	LysS	Lysine--tRNA ligase	1.1	1	4.9	4.5	2.16227	0.00317491		ZMO1_ZMOp39x034		Uncharacterized protein	3.3	2.9	7.1	6.1	1.0902	0.0228647
ZMO0339		Phosphomannomutase	1.1	1	4.1	5.3	2.16227	0.0261471			AtpF	ATP synthase subunit b	7.6	7.7	14.2	16.9	1.02338	0.0280189
ZMO0247		ATP-dependent protease ATPase subunit HslU	1.1	1	3.2	3.8	1.73697	0.0150629
ZMO1465	AtpA	ATP synthase subunit alpha	6.5	7.7	14.6	18.9	1.23827	0.0495609
ZMO0234		Protease Do	3.3	2.9	5.7	5.3	0.827163	0.0136061
ZMO1653		Aspartokinase	5.5	4.8	8.9	8.3	0.739764	0.0173891
